# Supplementary material for: 1-{(E)-[4-(4-Meth­oxy­phen­yl)butan-2-yl­idene]amino}-3-methyl­thio­urea
Source: Acta Crystallogr Sect E Struct Rep Online. 2012 Apr 21;68(Pt 5):o1461–2. doi: 10.1107/S160053681201611X (PMC3344575; doi:10.1107/S160053681201611X)
Supplement: Supplementary file 1 [file e-68-o1461-sup1.cif]

##############################################################################
#                                                                            #
# This CIF contains the data in a paper accepted for publication in          #
# Acta Crystallographica Section E. It conforms to the requirements of       #
# Notes for Authors for Acta Crystallographica Section E, and has been       #
# peer reviewed under the auspices of the IUCr Commission on Journals.       #
#                                                                            #
# Full details of the Crystallographic Information File format               #
# are given in the paper "The Crystallographic Information File (CIF):       #
# a New Standard Archive File for Crystallography" by S. R. Hall, F. H.      #
# Allen and I. D. Brown [Acta Cryst. (1991), A47, 655-685].                  #
#                                                                            #
# The current version of the core CIF dictionary is obtainable from          #
# ftp://ftp.iucr.org/pub/cif_core.dic.                                       #
#                                                                            #
# Software is freely available for graphical display of the structure(s)     #
# in this CIF. For information consult the CIF software page                 #
# http://www.iucr.org/resources/cif/software.                                #
#                                                                            #
# This file may be used for bona fide research purposes within the           #
# scientific community so long as proper attribution is given to the journal # 
# article from which it was obtained.                                        #
#                                                                            #
##############################################################################
data_global
_audit_creation_method     SHELXL-97
_journal_date_recd_electronic     2012-04-12
_journal_date_accepted     2012-04-13
_journal_name_full     'Acta Crystallographica, Section E'
_journal_year     2012
_journal_volume     68
_journal_issue      5
_journal_page_first     eo1461
_journal_page_last     eo1462
_journal_paper_category     QO
_journal_paper_doi     10.1107/S160053681201611X
_journal_coeditor_code     QM2063
_publ_contact_author_name     ' Edward RT Tiekink '
_publ_contact_author_address
;
Department of Chemistry, University of Malaya,
50603 Kuala Lumpur, Malaysia
;
_publ_contact_author_email
;
edward.tiekink@gmail.com
;
_publ_contact_author_fax     ' +60 3 7967 4193 '
_publ_contact_author_phone     ' +60 3 7967 6775 '
_publ_section_title
;
1-{(<i>E</i>)-[4-(4-Methoxyphenyl)butan-2-ylidene]amino}-3-methylthiourea
;
loop_
    _publ_author_name
    _publ_author_footnote
    _publ_author_address
    'Ming-Yueh Tan' .
;
     Department of Chemistry
     Universiti Putra Malaysia
     43400 Serdang
     Malaysia
;
    'Thahira Begum S. A. Ravoof' .
;
     Department of Chemistry
     Universiti Putra Malaysia
     43400 Serdang
     Malaysia
;
    'Mohamed Ibrahim Mohamed Tahir' .
;
     Department of Chemistry
     Universiti Putra Malaysia
     43400 Serdang
     Malaysia
;
    'Karen A. Crouse'
;
 Additional correspondence author, e-mail: kacrouse@gmail.com.
;
;
     Department of Chemistry
     Universiti Putra Malaysia
     43400 Serdang
     Malaysia
;
    'Tiekink, Edward R. T.' .
;
Department of Chemistry, University of Malaya,
50603 Kuala Lumpur, Malaysia
;
_publ_section_synopsis     .
data_I
_audit_creation_method     SHELXL-97
_chemical_name_systematic
;
1-{(<i>E</i>)-[4-(4-Methoxyphenyl)butan-2-ylidene]amino}-3-methylthiourea
;
_chemical_name_common     ?
_chemical_formula_moiety     'C13 H19 N3 O S'
_chemical_formula_sum     'C13 H19 N3 O S'
_chemical_formula_iupac     'C13 H19 N3 O S'
_chemical_formula_weight     265.37
_chemical_melting_point     ?
_symmetry_cell_setting     triclinic
_symmetry_space_group_name_H-M     'P -1'
_symmetry_space_group_name_Hall     '-P 1'
loop_
    _symmetry_equiv_pos_as_xyz
    'x, y, z'
    '-x, -y, -z'
_cell_length_a     9.6344(4)
_cell_length_b     11.1759(6)
_cell_length_c     13.4619(8)
_cell_angle_alpha     80.324(5)
_cell_angle_beta     87.103(4)
_cell_angle_gamma     76.360(4)
_cell_volume     1388.48(13)
_cell_formula_units_Z     4
_cell_measurement_reflns_used     10673
_cell_measurement_theta_min     3
_cell_measurement_theta_max     71
_cell_measurement_temperature     100(2)
_exptl_crystal_description     'prism'
_exptl_crystal_colour     'colourless'
_exptl_crystal_size_max     0.41
_exptl_crystal_size_mid     0.23
_exptl_crystal_size_min     0.14
_exptl_crystal_density_diffrn     1.269
_exptl_crystal_density_meas     ?
_exptl_crystal_density_method     'not measured'
_exptl_crystal_F_000     568
_exptl_absorpt_coefficient_mu     2.009
_exptl_absorpt_correction_type     multi-scan
_exptl_absorpt_process_details     '(CrysAlis PRO; Agilent, 2011)'
_exptl_absorpt_correction_T_min     0.51
_exptl_absorpt_correction_T_max     0.75
_exptl_special_details
;
;
_diffrn_ambient_temperature     100(2)
_diffrn_radiation_type     CuK\a
_diffrn_radiation_wavelength     1.54180
_diffrn_radiation_source     'sealed X-ray tube'
_diffrn_radiation_monochromator     graphite
_diffrn_measurement_device_type     'Oxford Diffraction Xcaliber Eos Gemini'
_diffrn_measurement_method     '\w/2\q scans'
_diffrn_detector_area_resol_mean     16.1952
_diffrn_reflns_number     18287
_diffrn_reflns_av_R_equivalents     0.0223
_diffrn_reflns_av_sigmaI/netI     0.0181
_diffrn_reflns_theta_min     3.33
_diffrn_reflns_theta_max     71.60
_diffrn_reflns_theta_full     71.60
_diffrn_measured_fraction_theta_max     0.980
_diffrn_measured_fraction_theta_full     0.980
_diffrn_reflns_limit_h_min     -11
_diffrn_reflns_limit_h_max     11
_diffrn_reflns_limit_k_min     -13
_diffrn_reflns_limit_k_max     13
_diffrn_reflns_limit_l_min     -16
_diffrn_reflns_limit_l_max     16
_diffrn_standards_number     0
_diffrn_standards_interval_count     0
_diffrn_standards_interval_time     0
_diffrn_standards_decay_%     0
_refine_special_details
;
Refinement of <i>F</i>^2^ against ALL reflections. The weighted <i>R</i>-factor
<i>wR</i> and goodness of fit <i>S</i> are based on <i>F</i>^2^, conventional
<i>R</i>-factors <i>R</i> are based on <i>F</i>, with <i>F</i> set to zero for
negative <i>F</i>^2^. The threshold expression of <i>F</i>^2^ >
2\s(<i>F</i>^2^) is used only for calculating <i>R</i>-factors(gt) <i>etc</i>.
and is not relevant to the choice of reflections for refinement.
<i>R</i>-factors based on <i>F</i>^2^ are statistically about twice as large
as those based on <i>F</i>, and <i>R</i>- factors based on ALL data will be
even larger.
;
_reflns_number_total     5312
_reflns_number_gt     4995
_reflns_threshold_expression     I>2\s(I)
_refine_ls_structure_factor_coef     Fsqd
_refine_ls_matrix_type     full
_refine_ls_R_factor_all     0.0382
_refine_ls_R_factor_gt     0.0365
_refine_ls_wR_factor_gt     0.0992
_refine_ls_wR_factor_ref     0.1006
_refine_ls_goodness_of_fit_ref     1.013
_refine_ls_restrained_S_all     1.013
_refine_ls_number_reflns     5312
_refine_ls_number_parameters     343
_refine_ls_number_restraints     4
_refine_ls_hydrogen_treatment     mixed
_refine_ls_weighting_scheme     calc
_refine_ls_weighting_details
         'calc w=1/[\s^2^(Fo^2^)+(0.0650P)^2^+0.5168P] where P=(Fo^2^+2Fc^2^)/3'
_atom_sites_solution_hydrogens     geom
_atom_sites_solution_primary     direct
_atom_sites_solution_secondary     difmap
_refine_ls_shift/su_max     0.001
_refine_ls_shift/su_mean     0.000
_refine_diff_density_max     0.288
_refine_diff_density_min     -0.406
_refine_ls_extinction_method     none
_refine_ls_extinction_coef     ?
loop_
    _atom_type_symbol
    _atom_type_description
    _atom_type_scat_dispersion_real
    _atom_type_scat_dispersion_imag
    _atom_type_scat_source
    'C' 'C' 0.0181 0.0091
                         'International Tables Vol C Tables 4.2.6.8 and 6.1.1.4'
    'H' 'H' 0.0000 0.0000
                         'International Tables Vol C Tables 4.2.6.8 and 6.1.1.4'
    'N' 'N' 0.0311 0.0180
                         'International Tables Vol C Tables 4.2.6.8 and 6.1.1.4'
    'O' 'O' 0.0492 0.0322
                         'International Tables Vol C Tables 4.2.6.8 and 6.1.1.4'
    'S' 'S' 0.3331 0.5567
                         'International Tables Vol C Tables 4.2.6.8 and 6.1.1.4'
_computing_data_collection     'CrysAlis PRO (Agilent, 2011)'
_computing_cell_refinement     'CrysAlis PRO (Agilent, 2011)'
_computing_data_reduction     'CrysAlis PRO (Agilent, 2011)'
_computing_structure_solution     'SHELXS97 (Sheldrick, 2008)'
_computing_structure_refinement     'SHELXL97 (Sheldrick, 2008)'
_computing_molecular_graphics
;
ORTEP-3 (Farrugia, 1997), DIAMOND (Brandenburg, 2006) and
<i>Qmol</i> (Gans & Shalloway, 2001)
;
_computing_publication_material     'publCIF (Westrip, 2010)'
loop_
    _atom_site_type_symbol
    _atom_site_label
    _atom_site_fract_x
    _atom_site_fract_y
    _atom_site_fract_z
    _atom_site_U_iso_or_equiv
    _atom_site_adp_type
    _atom_site_calc_flag
    _atom_site_refinement_flags
    _atom_site_occupancy
    _atom_site_symmetry_multiplicity
    _atom_site_disorder_assembly
    _atom_site_disorder_group
    S S1 0.20415(3) 0.32321(3) 0.48243(2) 0.01907(11) Uani d . 1 1 . .
    O O1 1.27782(10) -0.24724(9) 0.93804(7) 0.0204(2) Uani d . 1 1 . .
    N N1 0.34458(12) 0.15989(11) 0.63195(9) 0.0183(2) Uani d D 1 1 . .
    H H1N 0.4267(12) 0.1245(15) 0.6602(12) 0.022 Uiso d D 1 1 . .
    N N2 0.47979(11) 0.26896(10) 0.52508(8) 0.0144(2) Uani d D 1 1 . .
    H H2N 0.4854(17) 0.3310(12) 0.4776(10) 0.017 Uiso d D 1 1 . .
    N N3 0.59623(11) 0.19555(10) 0.57947(8) 0.0145(2) Uani d . 1 1 . .
    C C1 0.21511(15) 0.11973(14) 0.66758(12) 0.0241(3) Uani d . 1 1 . .
    H H1A 0.1413 0.1919 0.6817 0.036 Uiso calc R 1 1 . .
    H H1B 0.2356 0.0584 0.7293 0.036 Uiso calc R 1 1 . .
    H H1C 0.1813 0.0818 0.6157 0.036 Uiso calc R 1 1 . .
    C C2 0.34971(14) 0.24605(12) 0.55167(10) 0.0147(3) Uani d . 1 1 . .
    C C3 0.71806(14) 0.22229(12) 0.56058(10) 0.0147(3) Uani d . 1 1 . .
    C C4 0.74688(14) 0.32895(13) 0.48538(10) 0.0182(3) Uani d . 1 1 . .
    H H4A 0.7270 0.3172 0.4174 0.027 Uiso calc R 1 1 . .
    H H4B 0.8472 0.3322 0.4892 0.027 Uiso calc R 1 1 . .
    H H4C 0.6853 0.4072 0.5003 0.027 Uiso calc R 1 1 . .
    C C5 0.84347(14) 0.13959(13) 0.61947(10) 0.0170(3) Uani d . 1 1 . .
    H H5A 0.8808 0.1903 0.6607 0.020 Uiso calc R 1 1 . .
    H H5B 0.9199 0.1102 0.5713 0.020 Uiso calc R 1 1 . .
    C C6 0.81204(14) 0.02645(13) 0.68873(11) 0.0206(3) Uani d . 1 1 . .
    H H6A 0.7314 0.0545 0.7343 0.025 Uiso calc R 1 1 . .
    H H6B 0.7824 -0.0286 0.6476 0.025 Uiso calc R 1 1 . .
    C C7 0.93936(14) -0.04719(13) 0.75113(10) 0.0174(3) Uani d . 1 1 . .
    C C8 0.97580(14) -0.00550(13) 0.83614(10) 0.0174(3) Uani d . 1 1 . .
    H H8 0.9211 0.0709 0.8534 0.021 Uiso calc R 1 1 . .
    C C9 1.08986(14) -0.07296(13) 0.89598(10) 0.0165(3) Uani d . 1 1 . .
    H H9 1.1128 -0.0427 0.9535 0.020 Uiso calc R 1 1 . .
    C C10 1.17070(14) -0.18502(13) 0.87166(10) 0.0164(3) Uani d . 1 1 . .
    C C11 1.13875(15) -0.22751(13) 0.78626(11) 0.0206(3) Uani d . 1 1 . .
    H H11 1.1945 -0.3033 0.7685 0.025 Uiso calc R 1 1 . .
    C C12 1.02383(16) -0.15758(13) 0.72690(11) 0.0209(3) Uani d . 1 1 . .
    H H12 1.0028 -0.1864 0.6682 0.025 Uiso calc R 1 1 . .
    C C13 1.35572(17) -0.36669(14) 0.91966(12) 0.0280(3) Uani d . 1 1 . .
    H H13A 1.2909 -0.4232 0.9244 0.042 Uiso calc R 1 1 . .
    H H13B 1.4311 -0.4003 0.9699 0.042 Uiso calc R 1 1 . .
    H H13C 1.3988 -0.3588 0.8521 0.042 Uiso calc R 1 1 . .
    S S2 0.50040(3) 0.51322(3) 0.32073(2) 0.01570(10) Uani d . 1 1 . .
    O O2 -0.50895(10) 0.90797(9) -0.24093(7) 0.0197(2) Uani d . 1 1 . .
    N N4 0.35843(12) 0.67030(11) 0.16874(9) 0.0175(2) Uani d D 1 1 . .
    H H4N 0.2787(13) 0.6966(15) 0.1361(12) 0.021 Uiso d D 1 1 . .
    N N5 0.22689(12) 0.55527(10) 0.27342(8) 0.0151(2) Uani d D 1 1 . .
    H H5N 0.2193(17) 0.4984(13) 0.3255(9) 0.018 Uiso d D 1 1 . .
    N N6 0.11708(12) 0.60815(10) 0.20570(8) 0.0156(2) Uani d . 1 1 . .
    C C14 0.48459(14) 0.71634(14) 0.13471(11) 0.0214(3) Uani d . 1 1 . .
    H H14A 0.5147 0.7551 0.1875 0.032 Uiso calc R 1 1 . .
    H H14B 0.4623 0.7782 0.0735 0.032 Uiso calc R 1 1 . .
    H H14C 0.5618 0.6467 0.1202 0.032 Uiso calc R 1 1 . .
    C C15 0.35546(14) 0.58411(12) 0.24972(10) 0.0140(3) Uani d . 1 1 . .
    C C16 -0.00410(14) 0.58042(12) 0.22484(10) 0.0152(3) Uani d . 1 1 . .
    C C17 -0.04030(15) 0.49618(14) 0.31617(11) 0.0209(3) Uani d . 1 1 . .
    H H17A 0.0148 0.4107 0.3147 0.031 Uiso calc R 1 1 . .
    H H17B -0.1426 0.4982 0.3166 0.031 Uiso calc R 1 1 . .
    H H17C -0.0168 0.5244 0.3770 0.031 Uiso calc R 1 1 . .
    C C18 -0.11934(14) 0.63481(13) 0.14771(10) 0.0181(3) Uani d . 1 1 . .
    H H18A -0.1999 0.6888 0.1793 0.022 Uiso calc R 1 1 . .
    H H18B -0.1550 0.5657 0.1287 0.022 Uiso calc R 1 1 . .
    C C19 -0.07400(15) 0.71084(14) 0.05199(11) 0.0225(3) Uani d . 1 1 . .
    H H19A -0.0429 0.7827 0.0700 0.027 Uiso calc R 1 1 . .
    H H19B 0.0088 0.6584 0.0212 0.027 Uiso calc R 1 1 . .
    C C20 -0.19197(14) 0.75844(13) -0.02456(10) 0.0189(3) Uani d . 1 1 . .
    C C21 -0.20533(16) 0.69260(14) -0.10058(12) 0.0241(3) Uani d . 1 1 . .
    H H21 -0.1412 0.6142 -0.1027 0.029 Uiso calc R 1 1 . .
    C C22 -0.31004(16) 0.73782(13) -0.17421(11) 0.0229(3) Uani d . 1 1 . .
    H H22 -0.3162 0.6911 -0.2260 0.027 Uiso calc R 1 1 . .
    C C23 -0.40494(14) 0.85161(12) -0.17094(10) 0.0161(3) Uani d . 1 1 . .
    C C24 -0.39597(14) 0.91792(13) -0.09373(10) 0.0166(3) Uani d . 1 1 . .
    H H24 -0.4620 0.9952 -0.0905 0.020 Uiso calc R 1 1 . .
    C C25 -0.29074(14) 0.87139(13) -0.02154(10) 0.0183(3) Uani d . 1 1 . .
    H H25 -0.2858 0.9173 0.0310 0.022 Uiso calc R 1 1 . .
    C C26 -0.50890(16) 0.84812(14) -0.32718(11) 0.0236(3) Uani d . 1 1 . .
    H H26A -0.4153 0.8393 -0.3609 0.035 Uiso calc R 1 1 . .
    H H26B -0.5828 0.8987 -0.3740 0.035 Uiso calc R 1 1 . .
    H H26C -0.5286 0.7655 -0.3056 0.035 Uiso calc R 1 1 . .
loop_
    _atom_site_aniso_label
    _atom_site_aniso_U_11
    _atom_site_aniso_U_22
    _atom_site_aniso_U_33
    _atom_site_aniso_U_12
    _atom_site_aniso_U_13
    _atom_site_aniso_U_23
    S1 0.01121(17) 0.02285(19) 0.01953(19) -0.00212(13) -0.00427(12) 0.00540(14)
    O1 0.0189(5) 0.0203(5) 0.0185(5) 0.0022(4) -0.0064(4) -0.0012(4)
    N1 0.0115(5) 0.0217(6) 0.0190(6) -0.0038(4) -0.0029(4) 0.0054(5)
    N2 0.0122(5) 0.0158(6) 0.0133(5) -0.0030(4) -0.0032(4) 0.0036(4)
    N3 0.0124(5) 0.0160(5) 0.0134(5) -0.0012(4) -0.0033(4) 0.0007(4)
    C1 0.0135(6) 0.0271(8) 0.0276(8) -0.0058(6) -0.0012(6) 0.0089(6)
    C2 0.0122(6) 0.0166(6) 0.0147(6) -0.0021(5) -0.0018(5) -0.0020(5)
    C3 0.0131(6) 0.0177(6) 0.0130(6) -0.0036(5) -0.0012(5) -0.0010(5)
    C4 0.0138(6) 0.0226(7) 0.0164(6) -0.0055(5) -0.0020(5) 0.0046(5)
    C5 0.0120(6) 0.0200(7) 0.0171(6) -0.0038(5) -0.0024(5) 0.0032(5)
    C6 0.0152(6) 0.0220(7) 0.0224(7) -0.0057(5) -0.0056(5) 0.0060(6)
    C7 0.0139(6) 0.0188(7) 0.0176(6) -0.0059(5) -0.0019(5) 0.0056(5)
    C8 0.0151(6) 0.0160(6) 0.0187(7) -0.0024(5) 0.0014(5) 0.0019(5)
    C9 0.0165(6) 0.0192(7) 0.0136(6) -0.0055(5) -0.0002(5) 0.0001(5)
    C10 0.0134(6) 0.0197(7) 0.0142(6) -0.0039(5) -0.0014(5) 0.0031(5)
    C11 0.0221(7) 0.0181(7) 0.0192(7) -0.0007(5) -0.0024(5) -0.0017(5)
    C12 0.0253(7) 0.0209(7) 0.0166(7) -0.0060(6) -0.0059(6) -0.0003(5)
    C13 0.0268(8) 0.0250(8) 0.0263(8) 0.0076(6) -0.0089(6) -0.0044(6)
    S2 0.01168(16) 0.01806(18) 0.01548(17) -0.00205(12) -0.00432(12) 0.00184(13)
    O2 0.0198(5) 0.0215(5) 0.0161(5) 0.0002(4) -0.0070(4) -0.0032(4)
    N4 0.0121(5) 0.0198(6) 0.0181(6) -0.0039(4) -0.0049(4) 0.0057(5)
    N5 0.0121(5) 0.0171(6) 0.0139(5) -0.0029(4) -0.0038(4) 0.0042(4)
    N6 0.0132(5) 0.0169(6) 0.0149(5) -0.0021(4) -0.0042(4) 0.0014(4)
    C14 0.0158(6) 0.0245(7) 0.0231(7) -0.0090(6) -0.0034(5) 0.0058(6)
    C15 0.0132(6) 0.0136(6) 0.0150(6) -0.0018(5) -0.0016(5) -0.0032(5)
    C16 0.0134(6) 0.0162(6) 0.0151(6) -0.0026(5) -0.0014(5) -0.0005(5)
    C17 0.0150(6) 0.0270(8) 0.0191(7) -0.0076(6) -0.0027(5) 0.0051(6)
    C18 0.0138(6) 0.0224(7) 0.0176(7) -0.0067(5) -0.0030(5) 0.0030(5)
    C19 0.0152(6) 0.0299(8) 0.0199(7) -0.0077(6) -0.0044(5) 0.0077(6)
    C20 0.0147(6) 0.0236(7) 0.0165(7) -0.0073(5) -0.0010(5) 0.0061(5)
    C21 0.0217(7) 0.0197(7) 0.0258(7) 0.0027(6) -0.0046(6) 0.0015(6)
    C22 0.0256(7) 0.0211(7) 0.0211(7) -0.0012(6) -0.0049(6) -0.0054(6)
    C23 0.0146(6) 0.0181(7) 0.0143(6) -0.0050(5) -0.0026(5) 0.0031(5)
    C24 0.0153(6) 0.0172(7) 0.0157(6) -0.0027(5) 0.0002(5) 0.0005(5)
    C25 0.0186(6) 0.0248(7) 0.0129(6) -0.0095(5) -0.0007(5) -0.0009(5)
    C26 0.0269(7) 0.0262(8) 0.0181(7) -0.0043(6) -0.0084(6) -0.0045(6)
_geom_special_details
;
All s.u.'s (except the s.u. in the dihedral angle between two l.s. planes) are
estimated using the full covariance matrix. The cell s.u.'s are taken into
account individually in the estimation of s.u.'s in distances, angles and
torsion angles; correlations between s.u.'s in cell parameters are only used
when they are defined by crystal symmetry. An approximate (isotropic)
treatment of cell s.u.'s is used for estimating s.u.'s involving l.s. planes.
;
loop_
    _geom_bond_atom_site_label_1
    _geom_bond_atom_site_label_2
    _geom_bond_site_symmetry_2
    _geom_bond_distance
    _geom_bond_publ_flag
    S1 C2 . 1.6943(13) ?
    O1 C10 . 1.3759(16) ?
    O1 C13 . 1.4236(17) ?
    N1 C2 . 1.3284(18) ?
    N1 C1 . 1.4556(17) ?
    N1 H1N . 0.871(9) ?
    N2 C2 . 1.3563(17) ?
    N2 N3 . 1.3837(15) ?
    N2 H2N . 0.870(9) ?
    N3 C3 . 1.2812(17) ?
    C1 H1A . 0.9800 ?
    C1 H1B . 0.9800 ?
    C1 H1C . 0.9800 ?
    C3 C4 . 1.4983(18) ?
    C3 C5 . 1.5054(17) ?
    C4 H4A . 0.9800 ?
    C4 H4B . 0.9800 ?
    C4 H4C . 0.9800 ?
    C5 C6 . 1.5217(19) ?
    C5 H5A . 0.9900 ?
    C5 H5B . 0.9900 ?
    C6 C7 . 1.5110(18) ?
    C6 H6A . 0.9900 ?
    C6 H6B . 0.9900 ?
    C7 C12 . 1.388(2) ?
    C7 C8 . 1.395(2) ?
    C8 C9 . 1.3855(19) ?
    C8 H8 . 0.9500 ?
    C9 C10 . 1.3908(19) ?
    C9 H9 . 0.9500 ?
    C10 C11 . 1.3893(19) ?
    C11 C12 . 1.3952(19) ?
    C11 H11 . 0.9500 ?
    C12 H12 . 0.9500 ?
    C13 H13A . 0.9800 ?
    C13 H13B . 0.9800 ?
    C13 H13C . 0.9800 ?
    S2 C15 . 1.6881(13) ?
    O2 C23 . 1.3736(16) ?
    O2 C26 . 1.4341(16) ?
    N4 C15 . 1.3319(18) ?
    N4 C14 . 1.4530(17) ?
    N4 H4n . 0.869(9) ?
    N5 C15 . 1.3616(17) ?
    N5 N6 . 1.3860(15) ?
    N5 H5n . 0.875(9) ?
    N6 C16 . 1.2801(17) ?
    C14 H14A . 0.9800 ?
    C14 H14B . 0.9800 ?
    C14 H14C . 0.9800 ?
    C16 C17 . 1.4974(19) ?
    C16 C18 . 1.5055(17) ?
    C17 H17A . 0.9800 ?
    C17 H17B . 0.9800 ?
    C17 H17C . 0.9800 ?
    C18 C19 . 1.5242(19) ?
    C18 H18A . 0.9900 ?
    C18 H18B . 0.9900 ?
    C19 C20 . 1.5119(18) ?
    C19 H19A . 0.9900 ?
    C19 H19B . 0.9900 ?
    C20 C21 . 1.384(2) ?
    C20 C25 . 1.396(2) ?
    C21 C22 . 1.396(2) ?
    C21 H21 . 0.9500 ?
    C22 C23 . 1.3863(19) ?
    C22 H22 . 0.9500 ?
    C23 C24 . 1.3911(19) ?
    C24 C25 . 1.3870(19) ?
    C24 H24 . 0.9500 ?
    C25 H25 . 0.9500 ?
    C26 H26A . 0.9800 ?
    C26 H26B . 0.9800 ?
    C26 H26C . 0.9800 ?
loop_
    _geom_angle_atom_site_label_1
    _geom_angle_atom_site_label_2
    _geom_angle_atom_site_label_3
    _geom_angle_site_symmetry_1
    _geom_angle_site_symmetry_3
    _geom_angle
    _geom_angle_publ_flag
    C10 O1 C13 . . 116.80(11) ?
    C2 N1 C1 . . 123.67(11) ?
    C2 N1 H1N . . 114.8(11) ?
    C1 N1 H1N . . 121.4(11) ?
    C2 N2 N3 . . 117.48(11) ?
    C2 N2 H2N . . 119.0(11) ?
    N3 N2 H2N . . 123.5(11) ?
    C3 N3 N2 . . 118.22(11) ?
    N1 C1 H1A . . 109.5 ?
    N1 C1 H1B . . 109.5 ?
    H1A C1 H1B . . 109.5 ?
    N1 C1 H1C . . 109.5 ?
    H1A C1 H1C . . 109.5 ?
    H1B C1 H1C . . 109.5 ?
    N1 C2 N2 . . 116.68(11) ?
    N1 C2 S1 . . 123.03(10) ?
    N2 C2 S1 . . 120.28(10) ?
    N3 C3 C4 . . 125.83(12) ?
    N3 C3 C5 . . 117.16(11) ?
    C4 C3 C5 . . 117.01(11) ?
    C3 C4 H4A . . 109.5 ?
    C3 C4 H4B . . 109.5 ?
    H4A C4 H4B . . 109.5 ?
    C3 C4 H4C . . 109.5 ?
    H4A C4 H4C . . 109.5 ?
    H4B C4 H4C . . 109.5 ?
    C3 C5 C6 . . 115.30(11) ?
    C3 C5 H5A . . 108.4 ?
    C6 C5 H5A . . 108.4 ?
    C3 C5 H5B . . 108.4 ?
    C6 C5 H5B . . 108.4 ?
    H5A C5 H5B . . 107.5 ?
    C7 C6 C5 . . 112.58(11) ?
    C7 C6 H6A . . 109.1 ?
    C5 C6 H6A . . 109.1 ?
    C7 C6 H6B . . 109.1 ?
    C5 C6 H6B . . 109.1 ?
    H6A C6 H6B . . 107.8 ?
    C12 C7 C8 . . 117.58(12) ?
    C12 C7 C6 . . 121.97(12) ?
    C8 C7 C6 . . 120.45(12) ?
    C9 C8 C7 . . 121.52(12) ?
    C9 C8 H8 . . 119.2 ?
    C7 C8 H8 . . 119.2 ?
    C8 C9 C10 . . 119.84(12) ?
    C8 C9 H9 . . 120.1 ?
    C10 C9 H9 . . 120.1 ?
    O1 C10 C11 . . 124.80(12) ?
    O1 C10 C9 . . 115.30(12) ?
    C11 C10 C9 . . 119.89(12) ?
    C10 C11 C12 . . 119.18(13) ?
    C10 C11 H11 . . 120.4 ?
    C12 C11 H11 . . 120.4 ?
    C7 C12 C11 . . 121.94(13) ?
    C7 C12 H12 . . 119.0 ?
    C11 C12 H12 . . 119.0 ?
    O1 C13 H13A . . 109.5 ?
    O1 C13 H13B . . 109.5 ?
    H13A C13 H13B . . 109.5 ?
    O1 C13 H13C . . 109.5 ?
    H13A C13 H13C . . 109.5 ?
    H13B C13 H13C . . 109.5 ?
    C23 O2 C26 . . 116.28(10) ?
    C15 N4 C14 . . 123.68(11) ?
    C15 N4 H4N . . 114.8(11) ?
    C14 N4 H4N . . 121.5(11) ?
    C15 N5 N6 . . 117.04(11) ?
    C15 N5 H5N . . 119.8(11) ?
    N6 N5 H5N . . 122.7(11) ?
    C16 N6 N5 . . 118.43(11) ?
    N4 C14 H14A . . 109.5 ?
    N4 C14 H14B . . 109.5 ?
    H14A C14 H14B . . 109.5 ?
    N4 C14 H14C . . 109.5 ?
    H14A C14 H14C . . 109.5 ?
    H14B C14 H14C . . 109.5 ?
    N4 C15 N5 . . 116.10(11) ?
    N4 C15 S2 . . 123.13(10) ?
    N5 C15 S2 . . 120.77(10) ?
    N6 C16 C17 . . 125.70(12) ?
    N6 C16 C18 . . 117.21(11) ?
    C17 C16 C18 . . 117.07(11) ?
    C16 C17 H17A . . 109.5 ?
    C16 C17 H17B . . 109.5 ?
    H17A C17 H17B . . 109.5 ?
    C16 C17 H17C . . 109.5 ?
    H17A C17 H17C . . 109.5 ?
    H17B C17 H17C . . 109.5 ?
    C16 C18 C19 . . 115.25(11) ?
    C16 C18 H18A . . 108.5 ?
    C19 C18 H18A . . 108.5 ?
    C16 C18 H18B . . 108.5 ?
    C19 C18 H18B . . 108.5 ?
    H18A C18 H18B . . 107.5 ?
    C20 C19 C18 . . 112.97(11) ?
    C20 C19 H19A . . 109.0 ?
    C18 C19 H19A . . 109.0 ?
    C20 C19 H19B . . 109.0 ?
    C18 C19 H19B . . 109.0 ?
    H19A C19 H19B . . 107.8 ?
    C21 C20 C25 . . 117.58(12) ?
    C21 C20 C19 . . 121.45(13) ?
    C25 C20 C19 . . 120.97(13) ?
    C20 C21 C22 . . 122.09(13) ?
    C20 C21 H21 . . 119.0 ?
    C22 C21 H21 . . 119.0 ?
    C23 C22 C21 . . 119.25(13) ?
    C23 C22 H22 . . 120.4 ?
    C21 C22 H22 . . 120.4 ?
    O2 C23 C22 . . 124.70(12) ?
    O2 C23 C24 . . 115.59(12) ?
    C22 C23 C24 . . 119.69(12) ?
    C25 C24 C23 . . 120.07(12) ?
    C25 C24 H24 . . 120.0 ?
    C23 C24 H24 . . 120.0 ?
    C24 C25 C20 . . 121.28(13) ?
    C24 C25 H25 . . 119.4 ?
    C20 C25 H25 . . 119.4 ?
    O2 C26 H26A . . 109.5 ?
    O2 C26 H26B . . 109.5 ?
    H26A C26 H26B . . 109.5 ?
    O2 C26 H26C . . 109.5 ?
    H26A C26 H26C . . 109.5 ?
    H26B C26 H26C . . 109.5 ?
loop_
    _geom_torsion_atom_site_label_1
    _geom_torsion_atom_site_label_2
    _geom_torsion_atom_site_label_3
    _geom_torsion_atom_site_label_4
    _geom_torsion_site_symmetry_1
    _geom_torsion_site_symmetry_2
    _geom_torsion_site_symmetry_3
    _geom_torsion_site_symmetry_4
    _geom_torsion
    _geom_torsion_publ_flag
    C2 N2 N3 C3 . . . . -174.61(11) ?
    C1 N1 C2 N2 . . . . -176.85(13) ?
    C1 N1 C2 S1 . . . . 1.81(19) ?
    N3 N2 C2 N1 . . . . 4.06(17) ?
    N3 N2 C2 S1 . . . . -174.64(9) ?
    N2 N3 C3 C4 . . . . 1.38(19) ?
    N2 N3 C3 C5 . . . . -178.93(10) ?
    N3 C3 C5 C6 . . . . 5.04(18) ?
    C4 C3 C5 C6 . . . . -175.24(12) ?
    C3 C5 C6 C7 . . . . -175.80(11) ?
    C5 C6 C7 C12 . . . . -102.04(15) ?
    C5 C6 C7 C8 . . . . 78.03(16) ?
    C12 C7 C8 C9 . . . . -1.6(2) ?
    C6 C7 C8 C9 . . . . 178.36(12) ?
    C7 C8 C9 C10 . . . . -0.1(2) ?
    C13 O1 C10 C11 . . . . -3.41(19) ?
    C13 O1 C10 C9 . . . . 175.41(12) ?
    C8 C9 C10 O1 . . . . -177.48(11) ?
    C8 C9 C10 C11 . . . . 1.4(2) ?
    O1 C10 C11 C12 . . . . 177.71(12) ?
    C9 C10 C11 C12 . . . . -1.1(2) ?
    C8 C7 C12 C11 . . . . 1.9(2) ?
    C6 C7 C12 C11 . . . . -178.01(13) ?
    C10 C11 C12 C7 . . . . -0.6(2) ?
    C15 N5 N6 C16 . . . . 178.41(11) ?
    C14 N4 C15 N5 . . . . 177.38(12) ?
    C14 N4 C15 S2 . . . . -2.45(19) ?
    N6 N5 C15 N4 . . . . 6.56(17) ?
    N6 N5 C15 S2 . . . . -173.61(9) ?
    N5 N6 C16 C17 . . . . 1.1(2) ?
    N5 N6 C16 C18 . . . . -177.38(11) ?
    N6 C16 C18 C19 . . . . 3.64(18) ?
    C17 C16 C18 C19 . . . . -174.98(12) ?
    C16 C18 C19 C20 . . . . 177.51(12) ?
    C18 C19 C20 C21 . . . . -93.64(16) ?
    C18 C19 C20 C25 . . . . 87.00(16) ?
    C25 C20 C21 C22 . . . . 2.1(2) ?
    C19 C20 C21 C22 . . . . -177.31(13) ?
    C20 C21 C22 C23 . . . . -0.7(2) ?
    C26 O2 C23 C22 . . . . -5.62(19) ?
    C26 O2 C23 C24 . . . . 172.95(12) ?
    C21 C22 C23 O2 . . . . 177.50(13) ?
    C21 C22 C23 C24 . . . . -1.0(2) ?
    O2 C23 C24 C25 . . . . -177.41(11) ?
    C22 C23 C24 C25 . . . . 1.2(2) ?
    C23 C24 C25 C20 . . . . 0.2(2) ?
    C21 C20 C25 C24 . . . . -1.8(2) ?
    C19 C20 C25 C24 . . . . 177.55(12) ?
loop_
    _geom_hbond_atom_site_label_D
    _geom_hbond_atom_site_label_H
    _geom_hbond_atom_site_label_A
    _geom_hbond_site_symmetry_A
    _geom_hbond_distance_DH
    _geom_hbond_distance_HA
    _geom_hbond_distance_DA
    _geom_hbond_angle_DHA
    N1 H1n N3 . 0.871(14) 2.150(14) 2.5931(16) 111.0(13)
    N4 H4n N6 . 0.868(14) 2.132(14) 2.5818(17) 111.6(13)
    N2 H2n S2 . 0.870(14) 2.700(13) 3.5686(11) 175.9(13)
    N5 H5n S1 . 0.876(13) 2.652(13) 3.5276(11) 178.4(12)
    N1 H1n O2 1_646 0.871(14) 2.511(16) 3.0979(16) 125.4(12)
    C1 H1B Cg1 1_455 0.98 2.94 3.5930(17) 125
