# Supplementary material for: 1-{(E)-[4-(4-Meth­oxy­phen­yl)butan-2-yl­idene]amino}-3-methyl­thio­urea
Source: Acta Crystallogr Sect E Struct Rep Online. 2012 Apr 21;68(Pt 5):o1461–2. doi: 10.1107/S160053681201611X (PMC3344575; doi:10.1107/S160053681201611X)
Supplement: Supplementary file 2 [file e-68-o1461-Isup2.hkl]

#
# h,k,l, Fc-squared, Fo-squared, sigma(Fo-squared) and status flag
#
data_I
_shelx_title ' ming'
_shelx_refln_list_code          4
_shelx_F_calc_maximum      203.43
_exptl_crystal_F_000       568.00
_reflns_d_resolution_high  0.8124
 
loop_
 _symmetry_equiv_pos_as_xyz
 'x, y, z'
 '-x, -y, -z'
 
_cell_length_a     9.6344
_cell_length_b    11.1759
_cell_length_c    13.4619
_cell_angle_alpha  80.324
_cell_angle_beta   87.103
_cell_angle_gamma  76.360
 
_shelx_F_squared_multiplier     1.000
 
loop_
 _refln_index_h
 _refln_index_k
 _refln_index_l
 _refln_F_squared_calc
 _refln_F_squared_meas
 _refln_F_squared_sigma
 _refln_observed_status
   1   0   0      493.84      509.19      4.04 o
   2   0   0        5.54        9.16      0.89 o
   3   0   0     2162.12     2201.04     12.25 o
   4   0   0     1702.37     1704.21     15.16 o
   5   0   0       14.14       15.81      1.39 o
   6   0   0     1868.69     1839.31     45.37 o
   7   0   0     1972.45     1891.35     23.30 o
   8   0   0      424.30      410.73      8.27 o
   9   0   0      260.98      248.84      6.39 o
  10   0   0      967.34      968.57     16.31 o
  11   0   0       88.57       97.68      4.34 o
 -11   1   0      349.17      371.72      6.00 o
 -10   1   0       34.28       35.98      3.22 o
  -9   1   0     1252.40     1219.35     20.23 o
  -8   1   0     2169.73     2058.53     17.78 o
  -7   1   0     1416.88     1330.66     42.56 o
  -6   1   0      177.02      179.06      5.55 o
  -5   1   0      140.51      150.19      5.44 o
  -4   1   0     1203.31     1231.88      9.38 o
  -3   1   0        0.82        2.43      0.65 o
  -2   1   0      101.72      137.14     44.81 o
  -1   1   0      243.85      270.37      3.13 o
   0   1   0       77.97       94.62      1.16 o
   1   1   0       30.86       51.10      0.97 o
   2   1   0       20.25       20.33      1.13 o
   3   1   0      532.64      606.37      7.54 o
   4   1   0        5.73        9.70      0.88 o
   5   1   0       70.78       69.89      2.40 o
   6   1   0     2397.96     2324.66     18.07 o
   7   1   0       12.31       12.77      1.61 o
   8   1   0       14.46       17.48      3.38 o
   9   1   0      330.50      314.48      6.42 o
  10   1   0      244.24      251.91      7.02 o
  11   1   0       28.35       32.40      3.76 o
 -10   2   0       27.76       30.18      2.79 o
  -9   2   0       55.81       52.84      3.48 o
  -8   2   0      189.85      184.40      4.58 o
  -7   2   0      824.73      811.17     15.76 o
  -6   2   0       71.83       68.77      4.31 o
  -5   2   0      261.08      260.94      7.09 o
  -4   2   0     2180.45     2327.41     30.18 o
  -3   2   0       19.42       20.29      0.92 o
  -2   2   0       47.44       35.72      1.00 o
  -1   2   0     2547.54     2274.13     14.50 o
   0   2   0     3848.84     3683.14     11.49 o
   1   2   0      108.21      104.59      1.38 o
   2   2   0    26523.30    18317.61     94.84 o
   3   2   0        6.21        9.85      0.63 o
   4   2   0      114.34      122.78      2.38 o
   5   2   0       23.15       51.07      1.60 o
   6   2   0       13.99       23.99      1.69 o
   7   2   0       64.45       68.02      3.48 o
   8   2   0      400.46      376.04     14.87 o
   9   2   0      390.07      370.86      7.03 o
  10   2   0        0.21        0.45      0.85 o
  11   2   0       11.28       10.77      1.31 o
 -10   3   0        7.58        9.37      1.17 o
  -9   3   0      567.79      554.13     10.64 o
  -8   3   0      184.43      174.09      4.42 o
  -7   3   0      608.99      559.36      7.29 o
  -6   3   0      804.17      788.33     14.07 o
  -5   3   0      987.23     1014.70     13.03 o
  -4   3   0      107.98       89.94      2.93 o
  -3   3   0       33.11       44.01      1.37 o
  -2   3   0     3194.53     3241.57     16.50 o
  -1   3   0      809.00      868.04      6.75 o
   0   3   0       54.43       57.54      0.95 o
   1   3   0     3417.92     3465.95     20.54 o
   2   3   0     1132.72     1135.83      5.71 o
   3   3   0      211.62      211.47      2.77 o
   4   3   0      189.32      203.83      2.88 o
   5   3   0       44.52       23.12      1.26 o
   6   3   0       27.32       33.26      1.66 o
   7   3   0        0.53        0.89      0.73 o
   8   3   0     2756.92     2712.42     43.46 o
   9   3   0      746.54      717.99      8.47 o
  10   3   0        5.69        6.03      1.28 o
  11   3   0      335.94      336.38      5.94 o
 -10   4   0      110.29      110.90      4.13 o
  -9   4   0     1089.13     1094.92     20.37 o
  -8   4   0        3.60        4.55      1.09 o
  -7   4   0        2.65        2.46      0.73 o
  -6   4   0      943.81      895.11     34.63 o
  -5   4   0      172.11      171.94      5.33 o
  -4   4   0      272.43      330.30      5.36 o
  -3   4   0      353.89      364.60      4.62 o
  -2   4   0     1617.93     1587.71      9.47 o
  -1   4   0     1195.55     1411.81      9.80 o
   0   4   0       73.41       79.01      1.28 o
   1   4   0     3029.82     3164.72     25.29 o
   2   4   0       96.44      106.36      1.47 o
   3   4   0       60.33       68.08      1.59 o
   4   4   0     5731.00     5902.94     20.62 o
   5   4   0     1319.29     1453.68     11.50 o
   6   4   0       21.96       20.55      1.54 o
   7   4   0      298.42      250.19      8.49 o
   8   4   0       25.14       26.31      2.03 o
   9   4   0       79.21       73.14      3.10 o
  10   4   0        1.90        2.51      0.99 o
  11   4   0      388.48      420.58      7.68 o
  -9   5   0      666.71      679.63     12.35 o
  -8   5   0       25.57       23.28      2.32 o
  -7   5   0     2209.72     2001.91     29.47 o
  -6   5   0       14.73        9.63      1.01 o
  -5   5   0       62.30       57.56      3.37 o
  -4   5   0      783.91      831.94     12.02 o
  -3   5   0     3604.70     3642.53     29.93 o
  -2   5   0      320.44      306.78      6.34 o
  -1   5   0      167.65      194.25      3.90 o
   0   5   0     1262.24     1245.26     15.34 o
   1   5   0     3504.02     3565.82     35.11 o
   2   5   0        7.91       13.54      0.71 o
   3   5   0      303.51      302.03      3.34 o
   4   5   0     3744.64     3768.97     18.39 o
   5   5   0      849.97      907.23     11.94 o
   6   5   0      181.52      176.39      4.62 o
   7   5   0     1101.50     1003.90     11.50 o
   8   5   0       56.50       56.42      3.03 o
   9   5   0        0.01        0.41      0.85 o
  10   5   0      135.32      145.92      5.27 o
  11   5   0      843.38      921.69     12.32 o
  -9   6   0       61.97       77.63      3.54 o
  -8   6   0        0.13        1.52      0.88 o
  -7   6   0      273.18      266.38      7.69 o
  -6   6   0      135.13      126.12      3.58 o
  -5   6   0      654.80      609.22     11.21 o
  -4   6   0      326.89      314.02     11.39 o
  -3   6   0      268.73      288.38      5.56 o
  -2   6   0      118.73      134.63      4.01 o
  -1   6   0      872.88      954.13     11.39 o
   0   6   0      381.97      327.95      4.39 o
   1   6   0     1207.94     1391.72      7.05 o
   2   6   0        3.55        5.17      0.55 o
   3   6   0      348.13      339.59      3.96 o
   4   6   0       43.11       31.07      1.63 o
   5   6   0      461.29      448.50     10.78 o
   6   6   0      334.49      305.32      9.73 o
   7   6   0      451.49      428.25     13.94 o
   8   6   0        0.23        0.24      0.70 o
   9   6   0      611.05      565.57     10.94 o
  10   6   0        6.14        5.25      1.20 o
  11   6   0        9.87       10.80      1.23 o
  -8   7   0      213.05      219.21      8.90 o
  -7   7   0       32.52       38.52      2.41 o
  -6   7   0       20.49       19.45      1.86 o
  -5   7   0      353.51      312.16      5.19 o
  -4   7   0       57.97       68.80      2.60 o
  -3   7   0      117.40      107.89      3.66 o
  -2   7   0       23.18       21.76      1.83 o
  -1   7   0      126.02      104.78      4.20 o
   0   7   0       15.00        8.49      0.94 o
   1   7   0       60.18       67.79      2.74 o
   2   7   0      488.90      514.21      5.13 o
   3   7   0      238.40      225.84      7.59 o
   4   7   0       55.21       54.58      2.13 o
   5   7   0      209.06      192.82      5.00 o
   6   7   0       68.81       81.51      3.41 o
   7   7   0       34.72       39.04      1.88 o
   8   7   0        4.10        4.93      0.82 o
   9   7   0      439.82      394.98      7.53 o
  10   7   0       62.61       53.97      2.95 o
  11   7   0        0.85        1.96      0.53 o
  -7   8   0       13.97       18.25      1.47 o
  -6   8   0       94.95       88.60      3.26 o
  -5   8   0      502.16      487.40      8.91 o
  -4   8   0      508.65      486.64      8.23 o
  -3   8   0       24.50       19.68      1.58 o
  -2   8   0        9.26       10.60      1.26 o
  -1   8   0      108.58      117.80      3.71 o
   0   8   0       84.45       99.03      4.18 o
   1   8   0      368.29      397.36      5.85 o
   2   8   0     1109.41     1089.84      8.18 o
   3   8   0       73.77       62.69      2.31 o
   4   8   0      114.74      105.07      3.14 o
   5   8   0     1939.97     1883.00     18.69 o
   6   8   0      756.48      737.06      8.52 o
   7   8   0      303.58      280.24      4.97 o
   8   8   0      117.65      123.32      4.28 o
   9   8   0      242.65      265.59      5.76 o
  10   8   0       31.91       31.75      2.05 o
  -6   9   0      216.98      221.81      6.68 o
  -5   9   0      435.49      440.94     13.45 o
  -4   9   0      131.67      124.55      5.33 o
  -3   9   0      220.79      209.94      7.26 o
  -2   9   0     2218.03     2130.78     24.91 o
  -1   9   0      118.49      114.92      3.33 o
   0   9   0        9.32        6.53      1.10 o
   1   9   0       52.01       31.92      2.25 o
   2   9   0      781.02      742.37      9.37 o
   3   9   0      145.63      142.64      4.11 o
   4   9   0       20.57       21.92      1.69 o
   5   9   0     1179.12     1165.02     11.01 o
   6   9   0        3.28        3.59      0.72 o
   7   9   0      115.99      106.91      4.75 o
   8   9   0        7.76       12.07      1.61 o
   9   9   0      126.86      120.17      5.31 o
  10   9   0        0.67        2.20      0.81 o
  -5  10   0       33.31       35.92      2.40 o
  -4  10   0        1.68        2.68      1.17 o
  -3  10   0      297.91      283.62      9.90 o
  -2  10   0      832.32      774.13     16.77 o
  -1  10   0        1.44        3.68      1.12 o
   0  10   0        1.84        1.28      0.94 o
   1  10   0       11.94       13.80      1.44 o
   2  10   0       35.49       31.88      2.20 o
   3  10   0       69.86       69.27      3.70 o
   4  10   0      387.26      355.65     10.05 o
   5  10   0      112.80      110.32      4.86 o
   6  10   0       82.69       79.01      5.13 o
   7  10   0      206.27      192.22      7.46 o
   8  10   0      184.07      195.74      9.72 o
   9  10   0       66.18       60.05      3.33 o
  -4  11   0        0.74        2.98      0.97 o
  -3  11   0        1.38        1.20      0.85 o
  -2  11   0      285.75      270.65      9.03 o
  -1  11   0       78.02       71.20      4.79 o
   0  11   0      397.92      396.04     12.04 o
   1  11   0       10.18        8.87      1.97 o
   2  11   0       38.02       39.64      5.93 o
   3  11   0      123.80      117.11     10.06 o
   4  11   0      334.62      314.38     15.95 o
   5  11   0      325.30      321.94      9.80 o
   6  11   0       14.62       16.89      2.27 o
   7  11   0      136.78      141.92      5.83 o
   8  11   0       17.73       16.22      1.75 o
  -2  12   0       86.66       93.79      3.43 o
  -1  12   0      174.18      175.37      8.04 o
   0  12   0      517.46      523.53     11.83 o
   1  12   0        2.47        2.88      1.18 o
   2  12   0        0.39       -0.70      2.45 o
   3  12   0        2.06        4.06      1.97 o
   4  12   0       44.02       49.50      5.96 o
   5  12   0       36.28       31.00      4.45 o
   6  12   0     1372.68     1480.62     17.16 o
   7  12   0       50.08       60.88      3.13 o
   1  13   0        6.52       19.43      2.71 o
   2  13   0       34.06       34.90      4.29 o
   3  13   0       35.95       35.48      4.36 o
   4  13   0        7.33        8.41      2.10 o
   5  13   0       43.53       51.37      4.61 o
  -5 -13   1       68.60       72.32      5.05 o
  -4 -13   1       13.52       14.94      2.74 o
  -3 -13   1      123.26      118.55      7.48 o
  -2 -13   1       45.85       41.25      4.46 o
  -1 -13   1      245.51      255.69     10.02 o
  -7 -12   1       68.06       56.06     30.60 o
  -6 -12   1        9.38        9.10      1.14 o
  -5 -12   1      226.31      250.71     11.81 o
  -4 -12   1       29.60       35.36      4.83 o
  -3 -12   1        1.46        1.35      2.30 o
  -2 -12   1        5.92        5.18      2.05 o
  -1 -12   1       94.36      101.29      8.25 o
   0 -12   1       61.29       70.37      6.31 o
   1 -12   1       23.87       25.25      2.31 o
   2 -12   1      184.89      206.96      5.99 o
  -8 -11   1       16.49       14.97      1.54 o
  -7 -11   1       25.23       25.63      3.38 o
  -6 -11   1        4.23        5.09      1.35 o
  -5 -11   1      521.88      523.56     12.19 o
  -4 -11   1      106.35      103.69      8.92 o
  -3 -11   1        5.88        5.33      2.61 o
  -2 -11   1      220.03      188.99     12.86 o
  -1 -11   1       16.84       12.19      3.76 o
   0 -11   1        8.68       12.69      2.59 o
   1 -11   1      554.27      558.50     22.13 o
   2 -11   1      261.91      262.30      8.71 o
   3 -11   1      137.30      157.74      7.40 o
   4 -11   1        0.85        0.24      0.84 o
  -9 -10   1        3.11        7.82      1.87 o
  -8 -10   1        0.43        0.20      1.46 o
  -7 -10   1      141.86      133.87      8.55 o
  -6 -10   1      259.99      248.69     14.40 o
  -5 -10   1      643.63      636.71     15.60 o
  -4 -10   1        4.31        3.55      1.92 o
  -3 -10   1      139.32      131.09      5.75 o
  -2 -10   1      134.96      133.78      5.94 o
  -1 -10   1        0.20       -1.24      1.24 o
   0 -10   1       27.21       22.42      2.06 o
   1 -10   1        5.33        6.84      1.49 o
   2 -10   1      145.91      139.31      7.10 o
   3 -10   1      293.82      283.58      9.79 o
   4 -10   1       44.17       41.30      3.56 o
   5 -10   1       32.15       32.41      2.70 o
 -10  -9   1      120.41      147.96      6.64 o
  -9  -9   1      172.26      171.83      8.48 o
  -8  -9   1       29.28       30.26      2.96 o
  -7  -9   1      141.75      131.51      8.91 o
  -6  -9   1      366.68      367.34      7.60 o
  -5  -9   1       16.58       14.76      1.59 o
  -4  -9   1       97.27       91.10      4.64 o
  -3  -9   1     1353.19     1355.36     14.51 o
  -2  -9   1       23.72       25.52      1.79 o
  -1  -9   1        8.62       12.33      1.65 o
   0  -9   1      157.27      153.43      3.83 o
   1  -9   1       21.29       23.84      1.72 o
   2  -9   1     1521.79     1493.43     16.21 o
   3  -9   1      786.93      749.44     16.85 o
   4  -9   1      211.66      200.57      8.59 o
   5  -9   1       35.47       38.24      3.56 o
   6  -9   1       58.66       60.08      2.95 o
 -10  -8   1       65.62       65.52      2.78 o
  -9  -8   1       15.41       22.51      2.00 o
  -8  -8   1       38.83       37.35      2.80 o
  -7  -8   1       33.78       27.72      1.89 o
  -6  -8   1     1398.32     1383.00     12.62 o
  -5  -8   1       85.65       86.09      3.20 o
  -4  -8   1      408.83      387.49      6.22 o
  -3  -8   1      119.85      122.19      2.68 o
  -2  -8   1      423.01      424.96      5.50 o
  -1  -8   1      215.71      191.16      4.90 o
   0  -8   1       71.08       69.83      3.53 o
   1  -8   1      142.30      134.70      3.99 o
   2  -8   1      144.84      136.91      3.84 o
   3  -8   1       31.93       28.58      1.70 o
   4  -8   1      106.75       96.67      4.08 o
   5  -8   1       76.07       72.37      4.13 o
   6  -8   1       54.81       58.42      2.98 o
   7  -8   1       15.10       16.67      1.36 o
 -11  -7   1      105.46      108.37      3.13 o
 -10  -7   1       52.06       51.20      3.47 o
  -9  -7   1       89.21       84.16      3.47 o
  -8  -7   1      151.48      145.99      3.85 o
  -7  -7   1      534.48      507.58      7.19 o
  -6  -7   1       16.52       17.16      1.46 o
  -5  -7   1       47.79       43.65      2.46 o
  -4  -7   1       10.83        8.99      1.00 o
  -3  -7   1       47.24       56.21      1.81 o
  -2  -7   1      586.76      592.26      8.15 o
  -1  -7   1     2163.83     2284.10     17.06 o
   0  -7   1       12.66       15.59      1.03 o
   1  -7   1        9.85       10.91      1.11 o
   2  -7   1      225.97      238.61      5.82 o
   3  -7   1      113.97      119.65      3.89 o
   4  -7   1      524.32      493.85     12.51 o
   5  -7   1      300.40      292.58      6.23 o
   6  -7   1      344.02      315.16      8.52 o
   7  -7   1       11.06       12.55      1.40 o
   8  -7   1        6.27       10.93      1.26 o
 -11  -6   1      118.09      127.54      3.79 o
 -10  -6   1      869.34      844.72     12.00 o
  -9  -6   1       32.01       30.67      3.14 o
  -8  -6   1      135.04      114.70      3.14 o
  -7  -6   1      109.56       98.17      3.80 o
  -6  -6   1       25.82       26.13      2.23 o
  -5  -6   1      108.87      103.85      4.84 o
  -4  -6   1        0.75        2.35      0.79 o
  -3  -6   1      195.65      206.14      3.13 o
  -2  -6   1      692.03      740.65      6.30 o
  -1  -6   1        1.60        3.26      0.40 o
   0  -6   1      879.75      896.57      7.22 o
   1  -6   1       12.06       14.20      1.44 o
   2  -6   1      160.28      184.73      5.40 o
   3  -6   1       61.19       57.61      2.86 o
   4  -6   1       24.37       24.62      1.95 o
   5  -6   1        8.54        8.97      1.02 o
   6  -6   1      116.37       97.70      3.68 o
   7  -6   1        0.62        0.82      1.08 o
   8  -6   1        2.48        2.62      0.97 o
   9  -6   1        0.87        2.17      0.81 o
 -11  -5   1       13.09       15.83      2.24 o
 -10  -5   1      134.78      129.95      4.91 o
  -9  -5   1      566.44      529.45     10.30 o
  -8  -5   1       15.43       19.50      1.57 o
  -7  -5   1      201.67      196.18      5.18 o
  -6  -5   1      233.97      227.92      6.56 o
  -5  -5   1      370.62      388.64      7.49 o
  -4  -5   1       36.69       31.44      2.75 o
  -3  -5   1       10.53        9.15      0.65 o
  -2  -5   1       27.03       24.88      1.08 o
  -1  -5   1      614.87      718.18      5.33 o
   0  -5   1       54.89       55.43      1.43 o
   1  -5   1      711.70      753.01     14.19 o
   2  -5   1      306.28      322.58      6.82 o
   3  -5   1      982.64      991.19      9.53 o
   4  -5   1      534.03      549.10      9.48 o
   5  -5   1      577.43      620.59     13.25 o
   6  -5   1      796.81      736.55      9.30 o
   7  -5   1       62.76       65.33      3.98 o
   8  -5   1      111.81      101.20      4.61 o
   9  -5   1       24.20       27.57      2.59 o
 -11  -4   1      424.32      472.72      9.75 o
 -10  -4   1       34.76       37.56      2.31 o
  -9  -4   1        9.01       10.86      1.38 o
  -8  -4   1      691.90      690.31      9.10 o
  -7  -4   1       39.11       37.74      2.21 o
  -6  -4   1       96.73       97.71      3.28 o
  -5  -4   1      763.01      871.74     13.38 o
  -4  -4   1        0.74        2.62      0.61 o
  -3  -4   1      475.60      506.70      5.51 o
  -2  -4   1      539.46      584.60      5.82 o
  -1  -4   1     1588.51     1706.98     15.32 o
   0  -4   1      686.05      753.85      5.19 o
   1  -4   1       29.23       45.41      1.69 o
   2  -4   1      318.58      344.20      4.17 o
   3  -4   1       76.28       84.59      2.36 o
   4  -4   1      992.52     1054.94     11.64 o
   5  -4   1       25.50       33.42      2.12 o
   6  -4   1      391.38      362.67      8.29 o
   7  -4   1      487.95      444.20      7.90 o
   8  -4   1       76.05       71.79      3.48 o
   9  -4   1      336.94      331.40      7.60 o
  10  -4   1        1.03        1.21      0.91 o
 -11  -3   1       39.89       42.61      2.45 o
 -10  -3   1       12.31       13.49      1.28 o
  -9  -3   1      555.57      500.81      7.18 o
  -8  -3   1       12.03       12.76      1.42 o
  -7  -3   1       80.33       69.09      3.51 o
  -6  -3   1      705.43      777.07      7.28 o
  -5  -3   1      847.41      985.58      8.19 o
  -4  -3   1       39.89       41.23      1.77 o
  -3  -3   1     1455.18     1544.49      8.64 o
  -2  -3   1    18282.16    15610.71    114.62 o
  -1  -3   1      897.28      927.70      8.27 o
   0  -3   1       39.22       44.08      0.68 o
   1  -3   1     3839.99     4054.57     22.10 o
   2  -3   1     3287.02     3368.79     37.28 o
   3  -3   1      216.34      246.79      3.64 o
   4  -3   1      626.19      692.21      7.34 o
   5  -3   1      821.38      757.49     13.12 o
   6  -3   1      449.70      438.40     10.18 o
   7  -3   1      807.11      751.15      9.12 o
   8  -3   1      367.78      332.51      7.66 o
   9  -3   1      309.75      295.81      7.73 o
  10  -3   1       89.35       91.98      3.49 o
 -11  -2   1      423.95      459.06     10.07 o
 -10  -2   1      108.61      102.78      3.82 o
  -9  -2   1      456.31      434.64      6.82 o
  -8  -2   1      325.59      318.79      9.94 o
  -7  -2   1       65.77       60.16      3.30 o
  -6  -2   1       17.93       24.61      1.77 o
  -5  -2   1        9.61       14.42      1.03 o
  -4  -2   1       45.16       42.52      1.98 o
  -3  -2   1        9.12       18.77      0.87 o
  -2  -2   1    14850.51    12083.21    161.42 o
  -1  -2   1      313.30      323.86      2.83 o
   0  -2   1     5410.08     4961.12     11.62 o
   1  -2   1      254.11      203.16      1.81 o
   2  -2   1       46.21       42.18      1.32 o
   3  -2   1       70.73       92.16      2.21 o
   4  -2   1      334.33      376.16      5.62 o
   5  -2   1        8.42       11.04      1.16 o
   6  -2   1       14.90       16.72      1.82 o
   7  -2   1        3.01        3.70      1.35 o
   8  -2   1      643.68      599.79      8.74 o
   9  -2   1       26.87       28.54      2.59 o
  10  -2   1       12.10       12.49      1.95 o
 -11  -1   1       16.12       14.92      1.84 o
 -10  -1   1      233.84      249.55      5.81 o
  -9  -1   1      226.89      216.34      5.30 o
  -8  -1   1      124.90      108.95      4.58 o
  -7  -1   1      594.35      686.39     13.87 o
  -6  -1   1      196.99      180.24      4.37 o
  -5  -1   1       19.77       23.74      1.46 o
  -4  -1   1     1801.19     1988.79     20.75 o
  -3  -1   1        7.49       13.64      1.29 o
  -2  -1   1      164.07      183.82      2.80 o
  -1  -1   1       75.15       69.23      1.41 o
   0  -1   1      463.08      525.09      4.03 o
   1  -1   1      140.80      129.89      2.36 o
   2  -1   1      277.55      268.39      3.35 o
   3  -1   1      743.19      834.55      7.75 o
   4  -1   1     1979.02     2114.97     16.96 o
   5  -1   1        0.00        0.38      0.68 o
   6  -1   1      239.98      206.82      5.97 o
   7  -1   1      350.57      344.65      8.40 o
   8  -1   1       32.05       31.83      2.11 o
   9  -1   1      398.40      379.45     11.44 o
  10  -1   1      428.90      425.92     14.15 o
  11  -1   1      196.28      206.42      4.58 o
 -11   0   1      174.86      180.34      9.89 o
 -10   0   1       11.24        9.91      1.78 o
  -9   0   1      187.59      184.80      5.31 o
  -8   0   1        5.46        7.49      0.93 o
  -7   0   1      225.99      209.23      7.80 o
  -6   0   1        3.56        2.50      1.05 o
  -5   0   1      410.37      390.37      5.76 o
  -4   0   1     1617.64     1775.92     20.36 o
  -3   0   1      898.94      947.71      9.91 o
  -2   0   1      421.04      454.82      6.72 o
  -1   0   1     4645.65     4412.07     25.02 o
   0   0   1        6.57       12.78      0.88 o
   1   0   1       15.46       15.55      0.46 o
   2   0   1     1166.41     1199.03      9.29 o
   3   0   1     1566.50     1591.51     11.68 o
   4   0   1      622.18      658.64      7.36 o
   5   0   1      200.61      222.10      4.90 o
   6   0   1      909.13      940.90     14.86 o
   7   0   1     1034.66      996.87     14.19 o
   8   0   1       22.71       22.41      1.95 o
   9   0   1       56.05       53.77      3.04 o
  10   0   1       10.00        9.49      3.19 o
  11   0   1       65.12       73.17      2.96 o
 -11   1   1       34.77       38.16      2.47 o
 -10   1   1       16.33       19.77      4.04 o
  -9   1   1       94.88       94.81      4.89 o
  -8   1   1     3259.11     3038.44     34.59 o
  -7   1   1      558.27      542.21     12.71 o
  -6   1   1       57.64       49.09      2.86 o
  -5   1   1      209.02      225.35      6.22 o
  -4   1   1      525.32      545.99      8.21 o
  -3   1   1      671.74      711.58     15.25 o
  -2   1   1      663.62      687.23      7.31 o
  -1   1   1      465.34      500.66      4.49 o
   0   1   1      467.43      546.07      6.97 o
   1   1   1      177.87      179.37      1.67 o
   2   1   1      279.53      255.74      3.79 o
   3   1   1      950.25      995.58      6.14 o
   4   1   1       49.19       52.58      1.51 o
   5   1   1      772.57      843.92     10.16 o
   6   1   1       10.46        2.83      0.95 o
   7   1   1       52.25       52.05      3.02 o
   8   1   1     1594.47     1534.99     23.34 o
   9   1   1      242.77      234.39      5.59 o
  10   1   1       58.22       58.13      2.91 o
  11   1   1       25.53       26.43      1.88 o
 -10   2   1       85.11       89.20      4.53 o
  -9   2   1      181.64      177.43      5.76 o
  -8   2   1      181.53      155.20      3.61 o
  -7   2   1       86.13       77.70      4.95 o
  -6   2   1        7.89        8.31      1.62 o
  -5   2   1      534.79      494.90      8.22 o
  -4   2   1     1095.86     1141.26     13.36 o
  -3   2   1      472.56      543.26      4.48 o
  -2   2   1     3607.25     3796.54     51.28 o
  -1   2   1     1031.41     1052.74      5.90 o
   0   2   1     5510.41     5464.38     13.41 o
   1   2   1     3185.05     3094.59     21.84 o
   2   2   1     3200.43     3173.44     25.57 o
   3   2   1      288.94      304.24      2.76 o
   4   2   1       10.54       18.24      1.07 o
   5   2   1     1118.23     1122.53     12.74 o
   6   2   1     1075.61     1088.68     12.29 o
   7   2   1        0.10        0.34      0.72 o
   8   2   1      626.95      615.85     10.94 o
   9   2   1      313.15      300.68      6.30 o
  10   2   1       52.01       59.37      3.08 o
  11   2   1       12.37       13.79      2.67 o
 -10   3   1       51.21       53.76      2.66 o
  -9   3   1      640.03      662.01      9.70 o
  -8   3   1      396.41      395.82      6.59 o
  -7   3   1      873.33      856.22      9.03 o
  -6   3   1      495.27      448.71      9.01 o
  -5   3   1      121.14      127.27      3.77 o
  -4   3   1      176.30      164.22      3.40 o
  -3   3   1      176.63      183.95      2.73 o
  -2   3   1        9.97       10.14      0.69 o
  -1   3   1     2389.66     2462.56     26.39 o
   0   3   1     4233.31     4421.24     18.48 o
   1   3   1       77.06       80.77      1.11 o
   2   3   1       22.74       22.13      0.75 o
   3   3   1      247.44      226.65      3.52 o
   4   3   1      855.73     1021.39      6.56 o
   5   3   1       63.74       34.97      1.39 o
   6   3   1      171.06      177.82      5.04 o
   7   3   1      637.15      688.81     10.86 o
   8   3   1      522.93      461.58     14.70 o
   9   3   1      120.68      118.16      3.59 o
  10   3   1       11.20       15.05      1.85 o
  11   3   1      254.96      278.64      6.18 o
 -10   4   1       44.81       45.86      2.87 o
  -9   4   1       33.51       37.55      2.62 o
  -8   4   1      287.59      265.08      6.60 o
  -7   4   1      424.10      399.59      8.41 o
  -6   4   1       42.79       37.31      5.83 o
  -5   4   1      470.51      466.65     19.11 o
  -4   4   1      214.25      227.85      4.94 o
  -3   4   1      454.33      580.23      5.85 o
  -2   4   1      843.70      919.47      7.62 o
  -1   4   1      635.81      737.58      6.43 o
   0   4   1     1737.93     1873.08     12.32 o
   1   4   1     1621.29     1678.85     12.54 o
   2   4   1      431.97      519.80      4.65 o
   3   4   1        6.27        6.77      0.66 o
   4   4   1      100.10      106.73      2.46 o
   5   4   1      119.73      121.07      2.99 o
   6   4   1        0.42        2.64      0.65 o
   7   4   1       65.79       50.66      3.87 o
   8   4   1      426.48      413.89      7.24 o
   9   4   1       15.96       14.65      1.96 o
  10   4   1      115.22      116.31      4.80 o
  11   4   1      343.04      346.54      7.05 o
  -9   5   1       69.56       66.49      3.93 o
  -8   5   1        0.05        0.46      0.94 o
  -7   5   1       95.09       93.44      4.74 o
  -6   5   1     2339.74     2222.26     19.02 o
  -5   5   1      375.13      350.85     10.41 o
  -4   5   1     1115.23     1119.55     15.06 o
  -3   5   1     1168.33     1229.16     10.37 o
  -2   5   1      423.17      468.96      6.71 o
  -1   5   1        2.92        2.24      0.87 o
   0   5   1      441.76      406.16      5.97 o
   1   5   1      264.47      265.10      3.34 o
   2   5   1       12.30       10.67      0.61 o
   3   5   1     2002.14     2027.36     11.06 o
   4   5   1     3873.48     4002.42     37.27 o
   5   5   1      366.11      411.22      4.85 o
   6   5   1       70.17       62.67      2.74 o
   7   5   1      793.00      715.72     11.28 o
   8   5   1      611.97      608.08      8.83 o
   9   5   1      213.47      195.05      5.68 o
  10   5   1       30.86       40.03      2.86 o
  11   5   1      232.66      246.38      5.84 o
  -9   6   1       15.86       18.06      2.98 o
  -8   6   1        3.15        3.33      0.80 o
  -7   6   1      349.29      304.97     10.05 o
  -6   6   1       10.04        8.43      0.93 o
  -5   6   1       35.18       34.80      1.74 o
  -4   6   1     1866.55     1815.77     18.93 o
  -3   6   1      342.76      320.42      6.55 o
  -2   6   1       27.10       25.19      1.78 o
  -1   6   1       58.24      105.09      3.86 o
   0   6   1     2645.90     2756.80     17.79 o
   1   6   1        0.68        0.79      0.37 o
   2   6   1      222.05      229.58      3.82 o
   3   6   1     1085.58     1063.81      7.05 o
   4   6   1        1.61        1.73      0.50 o
   5   6   1       86.84      100.58      3.65 o
   6   6   1       58.05       55.87      2.71 o
   7   6   1      762.62      723.46     18.57 o
   8   6   1       11.29       10.73      1.07 o
   9   6   1      212.04      218.72      7.22 o
  10   6   1       71.02       74.21      3.73 o
  11   6   1       12.55       10.06      1.26 o
  -8   7   1       56.19       48.81      2.52 o
  -7   7   1      109.42      111.97      4.62 o
  -6   7   1       53.32       50.03      2.41 o
  -5   7   1       93.21       75.33      2.58 o
  -4   7   1      746.93      702.35     10.30 o
  -3   7   1       86.17       85.46      3.64 o
  -2   7   1        0.56        2.21      0.93 o
  -1   7   1      457.24      466.91      8.79 o
   0   7   1      105.14      100.06      3.36 o
   1   7   1     1554.25     1685.10     19.90 o
   2   7   1        9.44       10.47      0.73 o
   3   7   1      143.11      132.57      2.95 o
   4   7   1      392.76      401.21      8.87 o
   5   7   1      465.41      480.67      8.09 o
   6   7   1      449.81      433.79      8.00 o
   7   7   1       24.34       25.69      1.54 o
   8   7   1        0.60        1.47      0.65 o
   9   7   1     1484.26     1435.66     18.68 o
  10   7   1      112.79      115.09      4.31 o
  11   7   1       10.12       11.45      1.36 o
  -7   8   1      280.59      287.92      5.52 o
  -6   8   1       19.45       16.17      1.42 o
  -5   8   1       24.77       26.27      1.96 o
  -4   8   1       76.17       80.63      3.14 o
  -3   8   1        2.52        2.54      0.73 o
  -2   8   1      104.38       90.38      3.80 o
  -1   8   1       12.11       10.15      1.31 o
   0   8   1      125.63      122.50      4.15 o
   1   8   1      255.27      235.95      5.10 o
   2   8   1     2313.97     2308.99     14.00 o
   3   8   1        2.01        1.68      0.50 o
   4   8   1       56.44       60.41      2.58 o
   5   8   1      488.35      486.81      7.43 o
   6   8   1       21.50       15.56      1.21 o
   7   8   1        3.09        3.55      0.71 o
   8   8   1      122.29      114.20      4.86 o
   9   8   1      751.68      718.85      9.55 o
  10   8   1       18.47       18.61      1.55 o
  -6   9   1      661.13      704.47      8.58 o
  -5   9   1      176.59      184.45      6.63 o
  -4   9   1        8.72       11.43      1.55 o
  -3   9   1      769.21      710.17      9.91 o
  -2   9   1     1064.41      970.90     11.31 o
  -1   9   1      124.00      108.58      4.24 o
   0   9   1       17.78       23.95      2.51 o
   1   9   1      483.18      452.11      7.50 o
   2   9   1       20.99       13.86      2.05 o
   3   9   1      184.99      179.54      5.25 o
   4   9   1      135.65      110.64      4.06 o
   5   9   1      304.96      280.61      5.36 o
   6   9   1      127.18      113.20      3.47 o
   7   9   1      616.31      587.74     11.12 o
   8   9   1      131.24      119.57      4.80 o
   9   9   1       72.61       75.53      3.40 o
  10   9   1        0.64        0.44      1.04 o
  -5  10   1      104.18      100.40      2.87 o
  -4  10   1       11.15       12.19      1.63 o
  -3  10   1      289.08      298.06     11.31 o
  -2  10   1      142.51      160.20      6.34 o
  -1  10   1       79.19       74.23      3.61 o
   0  10   1        2.80        5.20      0.85 o
   1  10   1       92.40       80.59      3.53 o
   2  10   1        0.19       -0.51      1.19 o
   3  10   1      135.32      125.58      6.11 o
   4  10   1      390.62      368.51      7.98 o
   5  10   1      433.06      423.14      9.46 o
   6  10   1      655.53      676.38     48.33 o
   7  10   1        7.72        5.45      1.14 o
   8  10   1       98.11      108.39      7.41 o
   9  10   1       32.89       31.65      2.57 o
  -4  11   1      219.89      270.63      5.84 o
  -3  11   1      442.35      480.09      9.02 o
  -2  11   1        2.83        1.62      1.28 o
  -1  11   1        0.83        2.47      2.14 o
   0  11   1     1001.05      981.95     26.84 o
   1  11   1       27.26       26.21      3.70 o
   2  11   1       58.94       59.06      6.85 o
   3  11   1      370.48      323.49     11.69 o
   4  11   1       19.56       24.89      3.24 o
   5  11   1      235.73      233.33      8.48 o
   6  11   1        3.37        1.99      1.40 o
   7  11   1      167.87      179.00      6.74 o
   8  11   1        8.84        9.55      1.70 o
  -3  12   1       60.12       55.48      4.26 o
  -2  12   1       45.70       40.88      2.41 o
  -1  12   1      140.63      148.02      8.84 o
   0  12   1       45.18       52.84      5.64 o
   1  12   1       73.06       65.34      4.54 o
   2  12   1        0.46       -2.20      4.64 o
   3  12   1       26.57       25.78      4.36 o
   4  12   1       50.98       54.23      6.29 o
   5  12   1      794.21      850.21     23.17 o
   6  12   1      662.28      723.29     24.41 o
   7  12   1      530.14      579.79     28.50 o
   0  13   1       72.05       70.92      4.84 o
   1  13   1        9.16       10.53      1.44 o
   2  13   1      162.67      161.79      8.94 o
   3  13   1       16.51       15.91      3.10 o
   4  13   1        2.28        5.52      2.02 o
   5  13   1       61.85       65.19      5.43 o
   6  13   1        1.89        4.77      1.52 o
  -4 -13   2      123.39      150.01      7.34 o
  -3 -13   2        7.22       11.63      2.27 o
  -2 -13   2        9.29       10.11      2.18 o
  -6 -12   2        0.55        4.19      2.75 o
  -5 -12   2       30.11       36.04      3.01 o
  -4 -12   2        1.16        2.79      2.00 o
  -3 -12   2       18.90       20.44      3.79 o
  -2 -12   2      598.77      617.88     20.02 o
  -1 -12   2      507.48      511.54     17.88 o
   0 -12   2       27.26       28.13      3.91 o
  -8 -11   2      122.43      144.00      6.52 o
  -7 -11   2       18.67       22.70      3.15 o
  -6 -11   2      404.78      391.18     24.82 o
  -5 -11   2        8.01       14.88      2.38 o
  -4 -11   2       24.20       23.93      3.16 o
  -3 -11   2      104.21       96.85      8.75 o
  -2 -11   2      548.86      530.96     20.94 o
  -1 -11   2       88.57       96.33      9.06 o
   0 -11   2        6.79        7.24      3.28 o
   1 -11   2       51.80       53.12      3.27 o
   2 -11   2      876.01      948.58     15.67 o
   3 -11   2        0.41        0.23      0.97 o
   4 -11   2       50.58       55.91      4.48 o
  -9 -10   2      475.43      516.82     12.20 o
  -8 -10   2       10.82       11.63      2.46 o
  -7 -10   2       54.55       53.95      5.37 o
  -6 -10   2     1332.97     1310.68     19.55 o
  -5 -10   2      889.06      898.60     16.85 o
  -4 -10   2       20.38       26.70      4.88 o
  -3 -10   2       39.20       35.40      5.61 o
  -2 -10   2        6.54        8.70      1.98 o
  -1 -10   2       56.16       44.97      4.43 o
   0 -10   2      202.01      201.07      8.78 o
   1 -10   2     1041.08     1025.49     15.76 o
   2 -10   2      382.25      365.46     11.19 o
   3 -10   2        0.46       -1.34      2.64 o
   4 -10   2      147.52      163.77      6.71 o
   5 -10   2       13.76       16.02      1.88 o
  -9  -9   2      216.40      214.93      9.14 o
  -8  -9   2       81.93       78.63      6.47 o
  -7  -9   2      244.59      240.37     11.83 o
  -6  -9   2      786.95      757.05     15.23 o
  -5  -9   2       53.18       51.22      2.83 o
  -4  -9   2      472.03      447.09      7.34 o
  -3  -9   2        2.96        2.62      0.95 o
  -2  -9   2       27.08       22.30      1.76 o
  -1  -9   2        0.20        3.55      1.66 o
   0  -9   2     1170.21     1082.86     15.93 o
   1  -9   2       71.16       72.51      3.75 o
   2  -9   2       72.11       68.87      3.22 o
   3  -9   2        3.55        5.51      2.23 o
   4  -9   2      286.48      267.65      7.47 o
   5  -9   2       23.73       28.38      1.98 o
   6  -9   2       15.01       16.66      1.49 o
 -10  -8   2      221.62      230.10      8.56 o
  -9  -8   2       16.36       16.67      1.48 o
  -8  -8   2      180.53      182.38      5.89 o
  -7  -8   2      510.01      497.27      7.74 o
  -6  -8   2      386.48      367.82      6.73 o
  -5  -8   2      196.95      183.39      4.35 o
  -4  -8   2      817.16      763.76     10.32 o
  -3  -8   2     1293.22     1258.63     17.92 o
  -2  -8   2      240.58      234.29      5.07 o
  -1  -8   2       75.46       72.49      2.85 o
   0  -8   2      285.80      246.60      6.06 o
   1  -8   2        0.33        1.66      0.80 o
   2  -8   2      712.84      676.32     11.61 o
   3  -8   2      649.68      617.33     11.45 o
   4  -8   2       38.20       37.19      3.08 o
   5  -8   2        8.23        9.52      1.57 o
   6  -8   2      153.03      148.91      5.27 o
   7  -8   2        9.15       11.82      1.09 o
 -10  -7   2        0.49        2.66      0.82 o
  -9  -7   2        6.48        4.95      1.10 o
  -8  -7   2       24.29       29.84      2.52 o
  -7  -7   2      275.40      266.19      5.21 o
  -6  -7   2      167.49      142.77      5.33 o
  -5  -7   2      939.97      920.50     13.33 o
  -4  -7   2      266.79      272.38      5.20 o
  -3  -7   2      106.48      106.93      2.72 o
  -2  -7   2      279.95      268.52      5.25 o
  -1  -7   2        6.61        6.14      1.12 o
   0  -7   2       54.80       63.84      2.84 o
   1  -7   2       55.36       47.94      2.84 o
   2  -7   2     1682.70     1589.00     20.48 o
   3  -7   2     3346.16     3150.27     37.27 o
   4  -7   2       96.70       85.12      3.38 o
   5  -7   2      390.64      348.38     10.84 o
   6  -7   2      742.09      716.38     11.38 o
   7  -7   2        0.43        3.08      0.94 o
   8  -7   2       12.52       12.18      1.26 o
 -11  -6   2      152.14      157.05      5.48 o
 -10  -6   2       32.37       32.21      2.34 o
  -9  -6   2      303.79      303.04      9.42 o
  -8  -6   2      157.82      152.46      3.91 o
  -7  -6   2        8.46        4.17      0.87 o
  -6  -6   2        5.86        6.29      1.22 o
  -5  -6   2     2364.75     2281.00     39.53 o
  -4  -6   2      638.35      701.29     12.52 o
  -3  -6   2        0.47        0.98      0.39 o
  -2  -6   2      866.13      889.42      9.94 o
  -1  -6   2      692.61      733.41      7.45 o
   0  -6   2        0.07        0.70      0.40 o
   1  -6   2        5.71        8.22      0.83 o
   2  -6   2      118.96      100.56      3.23 o
   3  -6   2        3.16        4.08      1.84 o
   4  -6   2      838.49      861.79     11.13 o
   5  -6   2       23.71       23.68      2.07 o
   6  -6   2      222.32      184.50      6.73 o
   7  -6   2       17.70       21.18      2.28 o
   8  -6   2       27.97       33.23      2.02 o
 -11  -5   2       45.83       52.25      2.46 o
 -10  -5   2      155.28      151.67      5.16 o
  -9  -5   2      860.34      789.92     12.46 o
  -8  -5   2      246.35      220.91      4.71 o
  -7  -5   2        5.39        4.66      0.88 o
  -6  -5   2        3.89        3.03      1.29 o
  -5  -5   2      671.29      625.26     11.13 o
  -4  -5   2     3297.81     3332.46     25.06 o
  -3  -5   2      157.87      141.39      3.46 o
  -2  -5   2     1781.61     1749.75     10.99 o
  -1  -5   2     5030.24     5437.73     22.64 o
   0  -5   2       46.87       38.67      1.35 o
   1  -5   2      224.26      197.94      4.19 o
   2  -5   2        1.29        1.42      0.48 o
   3  -5   2        3.64        1.99      0.59 o
   4  -5   2       12.88       17.50      1.72 o
   5  -5   2     1923.42     1811.60     18.80 o
   6  -5   2      158.47      146.49      4.52 o
   7  -5   2      161.02      154.22      6.04 o
   8  -5   2      157.27      148.45      4.60 o
   9  -5   2       73.84       79.73      4.13 o
 -11  -4   2        0.19       -0.55      0.63 o
 -10  -4   2      115.11      113.23      3.46 o
  -9  -4   2     1709.97     1655.58     18.41 o
  -8  -4   2       18.44       18.70      1.37 o
  -7  -4   2      140.55      136.06      4.25 o
  -6  -4   2      433.96      408.40      6.84 o
  -5  -4   2        0.55        0.48      0.42 o
  -4  -4   2      841.11      882.78     12.20 o
  -3  -4   2      585.20      530.13      8.69 o
  -2  -4   2     1507.15     1702.46     11.66 o
  -1  -4   2       46.27       46.95      1.91 o
   0  -4   2      323.82      339.95      3.19 o
   1  -4   2      885.88      967.76      8.69 o
   2  -4   2       10.60       17.14      1.13 o
   3  -4   2       51.13       55.99      1.99 o
   4  -4   2      747.16      632.21      7.76 o
   5  -4   2       25.52       18.79      1.91 o
   6  -4   2        1.44        1.37      0.80 o
   7  -4   2        5.57        5.17      0.82 o
   8  -4   2        1.87        1.87      0.73 o
   9  -4   2      107.37      106.48      4.28 o
  10  -4   2       26.32       30.20      3.04 o
 -11  -3   2      428.60      461.54      7.56 o
 -10  -3   2       79.67       97.78      3.28 o
  -9  -3   2        0.46        1.05      0.61 o
  -8  -3   2       95.67       90.21      2.81 o
  -7  -3   2     1196.31     1120.22     14.16 o
  -6  -3   2      260.87      263.02      4.79 o
  -5  -3   2      114.27      129.20      3.50 o
  -4  -3   2      418.12      430.39      8.12 o
  -3  -3   2     1386.76     1438.00     18.50 o
  -2  -3   2     3933.40     4067.94     23.20 o
  -1  -3   2      660.85      667.56      4.69 o
   0  -3   2     3533.59     3452.43     27.34 o
   1  -3   2       42.75       57.22      3.25 o
   2  -3   2        3.10        2.82      0.41 o
   3  -3   2     3355.48     3450.60     36.30 o
   4  -3   2     2618.32     2700.77     14.96 o
   5  -3   2      360.45      353.01      6.64 o
   6  -3   2        4.74        4.27      0.90 o
   7  -3   2     2728.94     2440.81     16.36 o
   8  -3   2       33.87       29.98      2.09 o
   9  -3   2       25.10       26.05      2.29 o
  10  -3   2      351.60      369.84     10.02 o
 -11  -2   2       65.15       66.29      2.44 o
 -10  -2   2       21.75       22.56      1.84 o
  -9  -2   2        1.13        1.81      0.78 o
  -8  -2   2       23.27       20.02      1.66 o
  -7  -2   2      573.35      532.38     13.43 o
  -6  -2   2       94.21      102.06      3.32 o
  -5  -2   2      159.01      179.00      3.58 o
  -4  -2   2     9469.56     9646.65     71.38 o
  -3  -2   2     1241.10     1373.91      7.85 o
  -2  -2   2      393.77      450.72      7.38 o
  -1  -2   2     1950.93     2027.79      8.65 o
   0  -2   2     1034.47     1046.96      8.46 o
   1  -2   2       26.60       28.12      0.92 o
   2  -2   2     1835.51     1969.27      7.86 o
   3  -2   2        3.39        7.14      0.71 o
   4  -2   2     3593.44     3944.91     18.64 o
   5  -2   2        7.45        8.61      1.08 o
   6  -2   2     1114.24      997.28     17.12 o
   7  -2   2     1765.78     1620.38     40.43 o
   8  -2   2       33.37       29.70      1.70 o
   9  -2   2      484.84      446.38     14.44 o
  10  -2   2      232.53      229.82      7.42 o
 -11  -1   2      146.63      149.20      4.10 o
 -10  -1   2      149.90      144.56      5.06 o
  -9  -1   2       25.82       24.65      1.66 o
  -8  -1   2      989.99      917.92     12.58 o
  -7  -1   2       88.13       88.90      8.86 o
  -6  -1   2       38.52       33.16      2.31 o
  -5  -1   2      142.36      209.85      3.79 o
  -4  -1   2       19.51       25.70      1.21 o
  -3  -1   2      252.14      253.69      5.03 o
  -2  -1   2    13534.22    11497.90     79.64 o
  -1  -1   2     2679.03     2839.43     16.30 o
   0  -1   2     4680.49     4380.62     69.89 o
   1  -1   2        2.37        6.76      0.74 o
   2  -1   2      321.20      371.88      4.05 o
   3  -1   2     1133.58     1222.71      9.49 o
   4  -1   2     2408.29     2679.19     14.25 o
   5  -1   2      269.04      279.67      6.34 o
   6  -1   2      309.79      279.05     11.59 o
   7  -1   2     1260.46     1229.04     21.03 o
   8  -1   2      133.82      127.42      3.76 o
   9  -1   2      122.29      114.64      4.97 o
  10  -1   2       15.00       17.57      2.28 o
  11  -1   2       25.12       30.75      1.81 o
 -11   0   2      647.73      689.04      8.29 o
 -10   0   2      188.89      201.23      5.84 o
  -9   0   2      174.57      178.91      6.29 o
  -8   0   2     1446.21     1420.66     13.61 o
  -7   0   2      288.51      291.16      7.39 o
  -6   0   2      157.46      138.93      6.17 o
  -5   0   2      322.12      263.24      5.77 o
  -4   0   2       11.77       20.46      1.11 o
  -3   0   2      253.03      254.16      4.06 o
  -2   0   2    19819.02    17777.95    618.95 o
  -1   0   2      596.21      600.40      4.35 o
   0   0   2     1209.91     1231.89      4.29 o
   1   0   2      149.20      130.33      1.28 o
   2   0   2      886.81     1013.99     11.58 o
   3   0   2        1.77        3.57      0.43 o
   4   0   2      280.80      304.43      4.50 o
   5   0   2      103.39      102.24      2.99 o
   6   0   2     1935.64     1882.07     70.11 o
   7   0   2       34.68       29.33      2.50 o
   8   0   2      317.44      302.85      5.82 o
   9   0   2      113.01      105.16      5.27 o
  10   0   2       28.11       24.45      3.75 o
  11   0   2      126.76      131.06      3.94 o
 -11   1   2      176.58      196.57      5.22 o
 -10   1   2       89.87       94.29      4.81 o
  -9   1   2       66.82       71.22      4.00 o
  -8   1   2        0.00       -0.79      0.79 o
  -7   1   2      132.94      122.90      4.89 o
  -6   1   2      825.33      795.87     12.34 o
  -5   1   2      943.78      991.49     11.11 o
  -4   1   2      293.34      317.37      5.59 o
  -3   1   2      140.44      156.87      6.39 o
  -2   1   2     3709.60     3663.79     26.63 o
  -1   1   2     1475.05     1512.55      9.60 o
   0   1   2     3609.54     3531.13      9.42 o
   1   1   2      749.26      788.14      5.81 o
   2   1   2     3799.58     3785.69     34.86 o
   3   1   2       90.77       94.57      1.86 o
   4   1   2     1567.36     1686.95     13.09 o
   5   1   2      567.92      614.53      8.56 o
   6   1   2      767.78      832.57     13.16 o
   7   1   2      435.44      421.89      8.47 o
   8   1   2     2898.86     2664.20     15.84 o
   9   1   2       47.13       52.75      2.43 o
  10   1   2       46.76       47.05      3.06 o
  11   1   2      471.00      503.14      9.83 o
 -10   2   2      346.68      365.65      6.06 o
  -9   2   2      396.01      375.93      7.99 o
  -8   2   2     1225.08     1172.83     10.78 o
  -7   2   2      435.56      420.55     11.35 o
  -6   2   2      697.19      646.60     10.58 o
  -5   2   2        7.60        8.16      1.00 o
  -4   2   2       73.11       80.25      2.60 o
  -3   2   2     1040.28     1069.34      9.74 o
  -2   2   2      224.81      224.90      3.29 o
  -1   2   2     1740.39     1807.28      8.07 o
   0   2   2    41383.39    25207.50     56.39 o
   1   2   2      287.95      319.37      3.80 o
   2   2   2      406.85      429.93      3.56 o
   3   2   2      659.31      675.39      4.94 o
   4   2   2     1563.39     1567.52     18.76 o
   5   2   2      801.80      887.52     10.35 o
   6   2   2      435.35      473.87      7.15 o
   7   2   2      770.05      751.55     11.35 o
   8   2   2     2169.13     2127.68     20.32 o
   9   2   2        6.93        6.21      1.08 o
  10   2   2      190.37      190.46      4.70 o
  11   2   2        4.97        4.10      1.04 o
 -10   3   2       27.06       31.17      1.77 o
  -9   3   2       87.99       80.04      3.34 o
  -8   3   2      587.60      563.04      8.77 o
  -7   3   2      313.46      296.14      5.68 o
  -6   3   2       34.36       35.02      2.21 o
  -5   3   2       10.00        5.80      0.96 o
  -4   3   2     1132.15     1181.64     16.43 o
  -3   3   2     2291.98     2470.18     11.99 o
  -2   3   2      858.02     1019.62     13.16 o
  -1   3   2      273.23      318.00      3.89 o
   0   3   2     2985.37     3030.77     31.33 o
   1   3   2      111.65      126.96      2.72 o
   2   3   2      197.49      219.09      2.38 o
   3   3   2       34.09       40.68      1.13 o
   4   3   2     1241.27     1421.23     10.69 o
   5   3   2       10.91        9.31      0.84 o
   6   3   2     1490.72     1532.11     12.96 o
   7   3   2       13.06       16.07      1.79 o
   8   3   2      215.74      205.25      5.64 o
   9   3   2        6.26        7.73      0.88 o
  10   3   2      214.95      227.37      4.61 o
  11   3   2       96.34      104.00      3.75 o
 -10   4   2       54.21       55.16      4.16 o
  -9   4   2       55.09       59.94      3.13 o
  -8   4   2        0.97        1.70      0.88 o
  -7   4   2      392.26      380.94      7.30 o
  -6   4   2      116.64      124.21      6.24 o
  -5   4   2       27.17       27.03      2.27 o
  -4   4   2      912.48      972.29     13.50 o
  -3   4   2      116.00       99.12      3.07 o
  -2   4   2       12.38       22.41      1.21 o
  -1   4   2      867.82      948.15      7.83 o
   0   4   2     1411.15     1566.38     18.99 o
   1   4   2      581.40      622.69      5.41 o
   2   4   2       27.04       35.47      1.11 o
   3   4   2       85.14      100.07      3.03 o
   4   4   2       49.79       43.70      1.60 o
   5   4   2        8.07        7.91      0.84 o
   6   4   2       30.87       25.60      1.75 o
   7   4   2      654.59      712.50     14.22 o
   8   4   2      277.82      281.40      5.45 o
   9   4   2       74.85       78.43      3.23 o
  10   4   2       12.93       18.98      1.71 o
  11   4   2       49.30       54.47      3.40 o
  -9   5   2        6.97        7.39      1.12 o
  -8   5   2      123.30      112.76      4.75 o
  -7   5   2       38.56       34.94      3.34 o
  -6   5   2       10.23        9.66      0.97 o
  -5   5   2      118.33      115.44      4.76 o
  -4   5   2       28.60       36.74      2.22 o
  -3   5   2      105.56      111.97      3.15 o
  -2   5   2      844.09      912.15      8.27 o
  -1   5   2     3615.71     3991.78     31.77 o
   0   5   2     1974.63     2203.60     17.96 o
   1   5   2      216.51      237.91      2.83 o
   2   5   2      124.32      122.05      2.14 o
   3   5   2       88.05      100.10      2.09 o
   4   5   2        3.09       10.37      0.92 o
   5   5   2       78.18      105.98      3.87 o
   6   5   2      114.03      121.98      3.43 o
   7   5   2       64.19       64.73      4.43 o
   8   5   2      231.54      232.95      5.01 o
   9   5   2      744.37      706.32     10.90 o
  10   5   2      234.04      236.19      5.72 o
  11   5   2        5.07        6.15      1.30 o
  -9   6   2      808.51      871.40     18.91 o
  -8   6   2       22.11       23.68      2.85 o
  -7   6   2       52.61       50.58      2.94 o
  -6   6   2       70.84       72.92      2.54 o
  -5   6   2       43.58       42.34      2.07 o
  -4   6   2      274.27      271.69      9.60 o
  -3   6   2      241.39      251.22      6.23 o
  -2   6   2      482.95      492.84      7.57 o
  -1   6   2        4.37        1.85      1.05 o
   0   6   2        0.55        3.60      0.63 o
   1   6   2      763.68      796.87      6.34 o
   2   6   2      530.88      588.66      6.82 o
   3   6   2      505.39      475.83      5.11 o
   4   6   2      223.76      220.79      5.09 o
   5   6   2      333.28      357.94      6.50 o
   6   6   2        0.83        1.67      0.65 o
   7   6   2        1.46        2.64      0.80 o
   8   6   2        7.55       10.28      1.03 o
   9   6   2      201.25      177.30      6.05 o
  10   6   2       10.52        9.76      1.10 o
  11   6   2        7.82       10.94      4.13 o
  -8   7   2       87.39       84.92      2.44 o
  -7   7   2        0.02        0.10      0.88 o
  -6   7   2       91.61       84.08      3.07 o
  -5   7   2      287.70      255.92      5.07 o
  -4   7   2        1.28        3.68      0.76 o
  -3   7   2      493.14      491.12      8.56 o
  -2   7   2        0.23        0.30      0.83 o
  -1   7   2      200.21      207.72      5.11 o
   0   7   2        6.25        8.97      1.33 o
   1   7   2     1188.55     1246.67     15.42 o
   2   7   2       21.66       22.65      2.52 o
   3   7   2      153.29      164.37      3.96 o
   4   7   2      219.59      198.82      5.06 o
   5   7   2     1508.20     1564.25     24.48 o
   6   7   2       86.46       81.82      2.78 o
   7   7   2      200.34      185.66      4.05 o
   8   7   2       73.65       73.80      3.11 o
   9   7   2        5.40        6.42      0.99 o
  10   7   2      201.96      197.78      4.30 o
  11   7   2      542.29      600.55      9.87 o
  -7   8   2       16.16       20.53      2.31 o
  -6   8   2        4.07        3.18      0.89 o
  -5   8   2       52.10       48.22      2.80 o
  -4   8   2      191.78      164.54      4.06 o
  -3   8   2      320.28      300.12      6.47 o
  -2   8   2      174.71      174.78      4.69 o
  -1   8   2       64.90       65.23      2.82 o
   0   8   2        0.57        6.98      1.54 o
   1   8   2      143.95      164.63      3.47 o
   2   8   2       52.06       59.65      2.29 o
   3   8   2       17.50       19.57      1.25 o
   4   8   2       21.05       15.33      1.54 o
   5   8   2      978.58      939.39     13.12 o
   6   8   2        4.64        7.61      0.82 o
   7   8   2        1.67        1.17      0.61 o
   8   8   2      104.37       98.80      3.88 o
   9   8   2      101.42      100.30      3.65 o
  10   8   2        0.56        0.97      0.70 o
  -6   9   2       90.50       75.30      2.87 o
  -5   9   2       21.55       16.08      1.63 o
  -4   9   2        0.36        1.32      0.92 o
  -3   9   2       12.95       10.35      1.15 o
  -2   9   2        0.52        1.84      0.69 o
  -1   9   2        1.29        1.59      1.33 o
   0   9   2       33.45       23.56      1.78 o
   1   9   2      523.01      512.70      9.20 o
   2   9   2       36.58       39.58      2.20 o
   3   9   2       51.02       48.69      2.80 o
   4   9   2        0.45       12.69      3.45 o
   5   9   2       70.37       67.83      2.48 o
   6   9   2      225.98      219.58      4.48 o
   7   9   2        4.13        3.39      0.96 o
   8   9   2      132.56      131.29      5.09 o
   9   9   2        3.84        2.79      0.76 o
  10   9   2      160.79      155.37      4.96 o
  -5  10   2        0.85        0.00      0.53 o
  -4  10   2      191.80      185.08      5.11 o
  -3  10   2        4.58        3.13      1.18 o
  -2  10   2      251.91      245.21      9.65 o
  -1  10   2       91.88       85.35      3.48 o
   0  10   2        0.34        0.75      0.76 o
   1  10   2      464.49      424.99      9.37 o
   2  10   2      148.64      132.66      4.50 o
   3  10   2      363.03      319.73      8.50 o
   4  10   2        8.78        7.30      1.24 o
   5  10   2      350.24      325.59      6.47 o
   6  10   2      314.54      292.15      9.57 o
   7  10   2      189.74      182.35      5.27 o
   8  10   2        1.88        3.39      0.79 o
   9  10   2       13.67       17.42      1.56 o
  -4  11   2      191.72      205.58      5.15 o
  -3  11   2      120.33      113.09      4.42 o
  -2  11   2      346.78      342.93     10.25 o
  -1  11   2       13.60       13.24      3.42 o
   0  11   2        5.85        8.70      2.96 o
   1  11   2       41.70       37.92      3.93 o
   2  11   2      143.99      129.24      7.50 o
   3  11   2      469.04      430.59     34.27 o
   4  11   2      909.22      910.58     42.51 o
   5  11   2      262.54      269.22     10.14 o
   6  11   2      132.38      145.77      9.15 o
   7  11   2       14.84       16.73      2.25 o
   8  11   2       34.72       31.09      2.05 o
  -3  12   2       40.82       43.02      2.61 o
  -2  12   2      554.80      584.22      8.78 o
  -1  12   2        3.61        7.15      2.48 o
   0  12   2        8.43        9.63      2.75 o
   1  12   2        3.07        5.37      5.00 o
   2  12   2        0.10       -0.87      2.09 o
   3  12   2      595.83      580.53     13.61 o
   4  12   2       62.38       71.28      7.32 o
   5  12   2        1.74        3.38      2.23 o
   6  12   2      107.72      119.44      5.22 o
   7  12   2       32.08       34.10      3.89 o
  -1  13   2      255.14      282.96      8.86 o
   0  13   2        1.75       -0.13      0.95 o
   1  13   2        2.80        2.88      0.93 o
   2  13   2      127.73      138.14      5.42 o
   3  13   2        0.38        1.23      1.22 o
   4  13   2       75.85       73.66      6.26 o
   5  13   2      605.45      691.46     17.82 o
   6  13   2      553.12      649.44     15.31 o
  -6 -12   3       37.14       29.39      3.47 o
  -5 -12   3       18.32       19.41      3.11 o
  -4 -12   3       23.63       21.71      2.41 o
  -3 -12   3       57.42       56.47      5.78 o
  -2 -12   3      254.43      245.99     12.14 o
  -1 -12   3        5.81        8.00      2.44 o
   0 -12   3       90.21       99.42      7.14 o
  -7 -11   3       41.76       40.31      3.77 o
  -6 -11   3       14.77       14.49      2.62 o
  -5 -11   3      138.52      145.95      5.10 o
  -4 -11   3        9.20       12.43      2.21 o
  -3 -11   3      180.44      164.13      7.64 o
  -2 -11   3      748.51      697.24     23.31 o
  -1 -11   3       60.84       69.57      7.58 o
   0 -11   3      115.97      116.63      6.28 o
   1 -11   3      376.46      407.68     12.98 o
   2 -11   3       29.02       33.86      4.23 o
   3 -11   3       26.22       26.60      3.56 o
  -8 -10   3       36.03       36.56      3.87 o
  -7 -10   3       58.83       66.33      5.64 o
  -6 -10   3      382.37      403.42     14.52 o
  -5 -10   3       16.32       20.30      2.59 o
  -4 -10   3        0.04        2.58      2.05 o
  -3 -10   3        2.17        1.97      1.63 o
  -2 -10   3      110.41       85.35      6.02 o
  -1 -10   3        5.43        3.26      2.26 o
   0 -10   3       31.31       25.26      3.30 o
   1 -10   3      540.86      554.76     14.45 o
   2 -10   3       50.41       50.27      3.53 o
   3 -10   3       11.90       12.81      2.11 o
   4 -10   3      429.15      493.91     15.82 o
  -9  -9   3        8.18        7.78      1.83 o
  -8  -9   3       15.95       12.09      2.73 o
  -7  -9   3      260.54      264.47     12.17 o
  -6  -9   3      875.64      818.21     22.09 o
  -5  -9   3      406.38      395.42      7.77 o
  -4  -9   3       71.02       71.55      3.30 o
  -3  -9   3      227.53      227.66      8.87 o
  -2  -9   3        2.29       -0.16      1.84 o
  -1  -9   3        1.46        2.47      1.07 o
   0  -9   3      796.53      763.90     19.21 o
   1  -9   3      599.69      585.08     13.85 o
   2  -9   3       57.12       55.76      4.86 o
   3  -9   3      356.97      347.03      8.63 o
   4  -9   3      112.53      110.85      4.73 o
   5  -9   3       45.27       52.09      3.58 o
   6  -9   3       10.47        9.16      1.91 o
 -10  -8   3       30.49       27.26      2.77 o
  -9  -8   3        8.07        8.46      1.14 o
  -8  -8   3      115.28      103.59      4.31 o
  -7  -8   3        5.71        3.65      1.57 o
  -6  -8   3      122.87      121.70      3.88 o
  -5  -8   3      129.65      126.96      4.37 o
  -4  -8   3      489.94      470.08      9.32 o
  -3  -8   3      449.00      438.09      6.83 o
  -2  -8   3       20.46       22.41      2.12 o
  -1  -8   3       62.42       55.58      3.29 o
   0  -8   3      595.79      568.67     20.39 o
   1  -8   3       32.66       28.94      1.84 o
   2  -8   3      425.72      413.89      5.95 o
   3  -8   3      521.16      491.63      9.38 o
   4  -8   3      168.63      160.53      7.77 o
   5  -8   3        3.20        2.37      1.32 o
   6  -8   3      296.49      314.27      7.23 o
   7  -8   3      154.04      174.65      4.23 o
 -10  -7   3        0.06        0.44      0.54 o
  -9  -7   3       13.86       10.46      1.44 o
  -8  -7   3      165.94      166.36      5.64 o
  -7  -7   3       36.34       32.49      1.83 o
  -6  -7   3      101.38      103.10      3.97 o
  -5  -7   3      122.25      122.00      4.15 o
  -4  -7   3      821.37      798.47     10.19 o
  -3  -7   3     1049.53     1071.54     13.15 o
  -2  -7   3        9.06        9.16      0.85 o
  -1  -7   3      195.81      172.88      3.75 o
   0  -7   3        0.83        2.15      0.64 o
   1  -7   3       11.26       14.51      1.53 o
   2  -7   3     4398.90     4152.89     54.58 o
   3  -7   3       77.78       78.53      2.75 o
   4  -7   3       52.34       49.93      2.68 o
   5  -7   3        0.69        1.06      0.84 o
   6  -7   3      183.29      173.35      6.08 o
   7  -7   3      174.93      167.81      6.51 o
   8  -7   3        0.74        1.01      1.00 o
 -11  -6   3       16.63       18.10      2.61 o
 -10  -6   3        0.74        0.92      0.70 o
  -9  -6   3      153.26      194.11      7.30 o
  -8  -6   3       88.73       98.53      3.11 o
  -7  -6   3       52.30       47.95      2.45 o
  -6  -6   3     1427.61     1372.69     16.11 o
  -5  -6   3     1619.69     1595.48     12.84 o
  -4  -6   3      354.31      375.31      6.63 o
  -3  -6   3       94.05       99.87      2.93 o
  -2  -6   3     2786.14     2784.67     19.85 o
  -1  -6   3       80.63       80.81      2.63 o
   0  -6   3       60.50       56.01      2.04 o
   1  -6   3      675.72      687.94     14.23 o
   2  -6   3     2302.38     2219.24     52.93 o
   3  -6   3       18.59       20.41      1.47 o
   4  -6   3      207.39      185.39      5.30 o
   5  -6   3     2588.06     2483.38     16.55 o
   6  -6   3      650.13      583.73     13.13 o
   7  -6   3       14.47       10.86      1.56 o
   8  -6   3      556.92      590.43      8.45 o
 -11  -5   3        1.34        2.45      1.01 o
 -10  -5   3        0.65        2.49      1.41 o
  -9  -5   3      517.35      485.92     11.11 o
  -8  -5   3        1.95        1.88      0.63 o
  -7  -5   3       79.60       65.38      2.54 o
  -6  -5   3      567.58      545.70      9.82 o
  -5  -5   3     1473.13     1468.63     15.24 o
  -4  -5   3      844.04      898.15     25.59 o
  -3  -5   3        0.92        6.02      0.99 o
  -2  -5   3     4068.00     4216.49     35.90 o
  -1  -5   3      107.58      116.82      3.63 o
   0  -5   3        5.51        3.48      0.59 o
   1  -5   3       13.61        8.76      0.97 o
   2  -5   3       27.57       37.44      1.73 o
   3  -5   3       57.60       60.52      2.58 o
   4  -5   3      780.95      697.55     15.07 o
   5  -5   3      354.11      323.64      9.41 o
   6  -5   3       11.27        9.49      1.16 o
   7  -5   3       24.95       31.31      2.75 o
   8  -5   3      255.02      243.69      5.78 o
   9  -5   3       48.81       70.06      2.85 o
 -11  -4   3       69.43       74.74      2.81 o
 -10  -4   3      830.38      799.71      9.26 o
  -9  -4   3      355.30      318.17      6.88 o
  -8  -4   3       36.52       36.14      2.14 o
  -7  -4   3        4.64        5.28      1.06 o
  -6  -4   3       87.94       96.94      3.54 o
  -5  -4   3       13.49       13.83      1.53 o
  -4  -4   3     1683.17     1894.99     57.20 o
  -3  -4   3      689.46      688.42     10.67 o
  -2  -4   3       25.79       18.77      1.39 o
  -1  -4   3      413.96      478.14      6.36 o
   0  -4   3      467.11      468.59      7.17 o
   1  -4   3      169.84      156.97      2.62 o
   2  -4   3      506.99      577.87      6.72 o
   3  -4   3      244.64      260.50      4.84 o
   4  -4   3       50.79       35.33      1.93 o
   5  -4   3     1238.72     1224.04     13.14 o
   6  -4   3      332.52      300.88      4.82 o
   7  -4   3      190.81      210.50      4.78 o
   8  -4   3      165.45      171.47      4.64 o
   9  -4   3       13.02       18.40      1.50 o
 -11  -3   3      136.64      150.34      3.48 o
 -10  -3   3       90.55       97.43      3.18 o
  -9  -3   3       26.75       27.90      2.19 o
  -8  -3   3      100.43      100.56      3.17 o
  -7  -3   3     1136.10     1109.87     12.08 o
  -6  -3   3      288.55      270.95      5.07 o
  -5  -3   3       33.30       27.46      1.71 o
  -4  -3   3     8897.88     8767.41     47.93 o
  -3  -3   3      512.14      478.76     11.28 o
  -2  -3   3       80.53       85.85      2.37 o
  -1  -3   3       80.75      115.30      2.22 o
   0  -3   3     4437.37     4401.70     38.27 o
   1  -3   3      525.38      548.93      4.13 o
   2  -3   3      400.39      448.98      4.83 o
   3  -3   3     3276.67     3377.07     34.90 o
   4  -3   3      690.62      670.29     12.35 o
   5  -3   3      404.19      403.99      7.21 o
   6  -3   3     1837.30     1802.23     18.29 o
   7  -3   3      655.24      586.66      8.01 o
   8  -3   3        4.79        5.37      0.93 o
   9  -3   3      120.14      126.45      4.19 o
  10  -3   3      178.58      190.46      7.96 o
 -11  -2   3      719.69      790.36     14.61 o
 -10  -2   3       19.05       21.11      1.54 o
  -9  -2   3       15.50       15.11      1.64 o
  -8  -2   3      221.54      223.62      5.17 o
  -7  -2   3      628.70      562.73     14.00 o
  -6  -2   3      117.69      124.93      3.39 o
  -5  -2   3      580.96      699.65      7.31 o
  -4  -2   3     2379.86     2394.47     15.61 o
  -3  -2   3      318.92      325.94      5.09 o
  -2  -2   3     2466.55     2672.65     15.09 o
  -1  -2   3     8109.39     7796.82     98.04 o
   0  -2   3      160.77      146.99      2.13 o
   1  -2   3       57.31       73.43      1.21 o
   2  -2   3     1226.87     1250.74      7.07 o
   3  -2   3     4795.24     4910.07     21.87 o
   4  -2   3      154.06      176.70      4.76 o
   5  -2   3      203.29      186.48      4.66 o
   6  -2   3      605.98      519.72     10.01 o
   7  -2   3       43.91       35.54      2.60 o
   8  -2   3      262.36      241.82      4.82 o
   9  -2   3     1346.87     1278.14     21.35 o
  10  -2   3      642.35      678.17      9.88 o
 -11  -1   3     1404.81     1502.54     15.68 o
 -10  -1   3      194.49      193.80      5.69 o
  -9  -1   3      767.37      723.17     10.56 o
  -8  -1   3      328.67      326.92      5.42 o
  -7  -1   3       13.59        9.57      1.80 o
  -6  -1   3      111.61      109.46      4.22 o
  -5  -1   3     1292.08     1387.75     16.10 o
  -4  -1   3     1701.68     1842.75     11.59 o
  -3  -1   3       27.06       30.16      1.14 o
  -2  -1   3    19756.98    16300.25     81.58 o
  -1  -1   3     2066.05     2257.94      8.77 o
   0  -1   3       60.74       60.65      1.48 o
   1  -1   3      145.37      153.90      1.88 o
   2  -1   3     6731.24     6669.82    104.26 o
   3  -1   3       51.66       63.58      1.85 o
   4  -1   3       59.26       68.49      2.33 o
   5  -1   3      860.37      827.30     17.00 o
   6  -1   3      185.59      180.53      5.75 o
   7  -1   3       34.95       35.68      2.80 o
   8  -1   3      173.14      158.42      4.20 o
   9  -1   3      662.92      625.08     13.04 o
  10  -1   3       44.50       45.93      2.81 o
  11  -1   3       47.64       52.29      2.22 o
 -11   0   3       72.38       74.74      2.61 o
 -10   0   3       18.67       20.35      1.88 o
  -9   0   3      635.32      620.11     11.56 o
  -8   0   3      441.45      441.22      6.88 o
  -7   0   3        6.25        6.02      1.22 o
  -6   0   3      167.18      207.10     28.82 o
  -5   0   3       65.18       41.78      2.04 o
  -4   0   3      112.20      133.85      3.35 o
  -3   0   3      174.87      192.34      3.90 o
  -2   0   3      601.33      601.49      5.88 o
  -1   0   3     1149.36     1191.91      9.08 o
   0   0   3      646.56      699.63      3.07 o
   1   0   3      284.10      224.67      1.96 o
   2   0   3      291.57      333.88      2.52 o
   3   0   3        6.96        8.36      0.60 o
   4   0   3     6047.48     6437.66     37.15 o
   5   0   3      675.71      643.96      8.07 o
   6   0   3       85.35       71.16      3.52 o
   7   0   3      288.75      267.34      7.39 o
   8   0   3      322.57      295.70      5.33 o
   9   0   3      205.01      186.99      6.46 o
  10   0   3       33.28       30.62      2.39 o
  11   0   3      774.17      836.86      9.61 o
 -11   1   3       21.48       17.93      2.32 o
 -10   1   3      177.82      178.77      5.13 o
  -9   1   3      841.69      821.41     11.46 o
  -8   1   3        2.96        3.18      1.06 o
  -7   1   3       53.10       54.38      3.30 o
  -6   1   3       59.21       61.81      3.28 o
  -5   1   3      251.60      332.43      6.54 o
  -4   1   3      236.62      283.69      6.61 o
  -3   1   3       38.72       32.15      1.42 o
  -2   1   3     1264.16     1411.08     12.60 o
  -1   1   3      675.91      698.64     10.87 o
   0   1   3     1047.70     1075.17      6.67 o
   1   1   3      896.63      852.18      4.28 o
   2   1   3      184.87      176.17      2.23 o
   3   1   3       85.71       96.85      1.98 o
   4   1   3     1645.62     1704.25      9.99 o
   5   1   3      116.57      111.99      3.19 o
   6   1   3      174.17      186.68      4.58 o
   7   1   3      754.38      742.75     11.27 o
   8   1   3      180.35      163.04      3.95 o
   9   1   3       62.73       60.53      3.16 o
  10   1   3       33.89       34.67      2.24 o
  11   1   3      296.02      316.92      6.20 o
 -10   2   3      101.86      106.59      3.23 o
  -9   2   3      113.43      115.16      4.26 o
  -8   2   3       41.16       40.22      2.10 o
  -7   2   3      507.05      500.18      9.98 o
  -6   2   3     1326.91     1293.58     20.63 o
  -5   2   3        1.34        2.03      0.65 o
  -4   2   3     1387.31     1551.49     16.92 o
  -3   2   3     3799.17     3883.16     15.79 o
  -2   2   3       92.36      101.84      2.42 o
  -1   2   3     1634.10     1727.81     11.52 o
   0   2   3    23420.57    19137.99    210.46 o
   1   2   3     3615.75     3667.01     31.87 o
   2   2   3        1.70        3.81      0.42 o
   3   2   3      183.80      177.69      3.12 o
   4   2   3      767.51      776.46     10.84 o
   5   2   3        1.79        2.59      0.76 o
   6   2   3     1947.73     2097.74     22.56 o
   7   2   3     2787.81     2714.12     21.56 o
   8   2   3      978.63      934.72     11.30 o
   9   2   3        0.81        1.54      0.66 o
  10   2   3      106.66      102.55      3.37 o
  11   2   3      506.15      541.10     22.77 o
 -10   3   3       85.87       92.60      3.04 o
  -9   3   3      220.54      224.10      5.43 o
  -8   3   3     2074.02     2039.29     15.78 o
  -7   3   3     1414.76     1351.04     11.98 o
  -6   3   3      367.76      363.67      7.09 o
  -5   3   3       42.34       39.64      2.23 o
  -4   3   3      329.04      301.56      5.47 o
  -3   3   3      984.78     1293.91      8.97 o
  -2   3   3      781.10      883.45      9.29 o
  -1   3   3      489.05      446.12      6.78 o
   0   3   3    27940.16    23833.25     46.06 o
   1   3   3      641.24      658.53      6.60 o
   2   3   3       11.23       15.78      0.66 o
   3   3   3     1980.74     2018.38     18.87 o
   4   3   3      197.09      221.63      3.54 o
   5   3   3       64.09       83.36      3.38 o
   6   3   3      744.35      678.62      8.77 o
   7   3   3      874.55      821.13     14.36 o
   8   3   3       41.43       39.75      1.90 o
   9   3   3       11.42       12.03      1.15 o
  10   3   3      500.90      492.72      9.39 o
  11   3   3       16.39       21.37      2.09 o
  -9   4   3       32.98       33.34      2.31 o
  -8   4   3      144.43      135.74      4.64 o
  -7   4   3     1273.04     1211.42     14.15 o
  -6   4   3        3.88        4.18      1.66 o
  -5   4   3      338.75      314.83      7.60 o
  -4   4   3      862.44      799.08     18.73 o
  -3   4   3      108.92      110.94      3.32 o
  -2   4   3       79.44       85.91      2.31 o
  -1   4   3       80.56       88.48      1.81 o
   0   4   3      140.00      165.60      3.39 o
   1   4   3      763.39      860.95      7.67 o
   2   4   3     2332.94     2504.78     11.84 o
   3   4   3     3785.21     3971.60     17.90 o
   4   4   3        2.20        4.74      0.56 o
   5   4   3      272.44      266.30      4.49 o
   6   4   3      271.01      237.90      9.37 o
   7   4   3        5.11        2.51      0.98 o
   8   4   3      212.01      210.68      4.36 o
   9   4   3      831.89      821.01     11.58 o
  10   4   3       26.77       29.03      2.11 o
  11   4   3       35.46       42.34      2.32 o
  -9   5   3       14.24       11.31      1.29 o
  -8   5   3       64.12       65.09      4.59 o
  -7   5   3      471.88      438.61      8.62 o
  -6   5   3       74.74       72.49      2.33 o
  -5   5   3      512.00      502.08     10.01 o
  -4   5   3      350.22      362.49      6.91 o
  -3   5   3       77.02       93.97      3.33 o
  -2   5   3        4.24        8.65      0.87 o
  -1   5   3     1650.00     1863.10     16.99 o
   0   5   3      352.00      399.18      4.98 o
   1   5   3       71.09       62.45      1.76 o
   2   5   3     2743.66     2932.41     19.51 o
   3   5   3      531.31      582.35     10.71 o
   4   5   3        0.52        1.17      0.42 o
   5   5   3        9.45       30.40      1.79 o
   6   5   3        1.25        1.38      0.72 o
   7   5   3       76.10       68.15      3.75 o
   8   5   3     1200.23     1169.46     15.99 o
   9   5   3      586.79      564.03     10.00 o
  10   5   3       83.67       89.09      3.55 o
  11   5   3       47.95       52.60      2.52 o
  -9   6   3      140.61      158.66      6.95 o
  -8   6   3       78.13       83.59      3.13 o
  -7   6   3        0.91        0.80      0.80 o
  -6   6   3      270.70      245.99      4.89 o
  -5   6   3      627.91      596.34      8.28 o
  -4   6   3      114.28      110.85      4.75 o
  -3   6   3        6.17        5.91      1.06 o
  -2   6   3     1524.39     1498.85     21.44 o
  -1   6   3        3.20        5.48      0.76 o
   0   6   3      103.74      115.26      2.99 o
   1   6   3     1952.90     1973.59     26.90 o
   2   6   3      601.79      573.85      9.34 o
   3   6   3        2.86        6.71      0.81 o
   4   6   3      456.68      485.78      9.89 o
   5   6   3     1482.86     1553.91     10.87 o
   6   6   3       16.00       12.55      1.20 o
   7   6   3       11.71       12.96      1.66 o
   8   6   3      347.85      338.51      6.02 o
   9   6   3      111.94      106.01      3.64 o
  10   6   3        0.81        1.16      0.68 o
  11   6   3      565.10      606.19     10.28 o
  -8   7   3        2.50        3.28      0.85 o
  -7   7   3      248.38      244.07      5.72 o
  -6   7   3     1080.18     1010.78     11.47 o
  -5   7   3       20.00       16.89      1.45 o
  -4   7   3       54.45       70.65      2.61 o
  -3   7   3     1211.89     1185.11     15.55 o
  -2   7   3      982.26     1010.17     11.99 o
  -1   7   3       13.59       21.90      1.59 o
   0   7   3       22.06       11.18      1.81 o
   1   7   3     1356.37     1375.13     16.69 o
   2   7   3       61.43       71.66      2.70 o
   3   7   3      497.78      480.58      8.79 o
   4   7   3     4138.36     4144.30     44.59 o
   5   7   3      118.36       95.17      3.12 o
   6   7   3       55.97       65.77      2.77 o
   7   7   3      364.98      312.36      5.22 o
   8   7   3      179.22      170.82      4.21 o
   9   7   3      109.75      106.07      3.23 o
  10   7   3       37.00       39.76      2.18 o
  11   7   3     1101.76     1198.90     15.44 o
  -7   8   3      436.14      473.84      7.58 o
  -6   8   3       28.52       28.81      1.63 o
  -5   8   3       95.55       84.02      3.39 o
  -4   8   3      591.58      562.89      7.45 o
  -3   8   3      386.89      361.88      7.09 o
  -2   8   3      134.49      123.38      4.47 o
  -1   8   3      157.02      152.43      4.84 o
   0   8   3      936.88      943.89     12.00 o
   1   8   3       19.20       18.01      1.98 o
   2   8   3      805.91      786.64     10.33 o
   3   8   3      395.43      376.14      7.09 o
   4   8   3      229.53      233.81      6.63 o
   5   8   3       96.85       91.01      4.25 o
   6   8   3       50.59       47.99      2.30 o
   7   8   3     1145.06     1070.60     17.47 o
   8   8   3        1.00        0.78      0.92 o
   9   8   3      177.54      168.04      4.24 o
  10   8   3      122.64      134.85      3.67 o
  -6   9   3        6.81        8.18      1.38 o
  -5   9   3       27.38       18.39      1.74 o
  -4   9   3      467.04      432.96      9.67 o
  -3   9   3        0.55        2.32      0.98 o
  -2   9   3        0.18        0.55      0.84 o
  -1   9   3      426.95      389.83      9.88 o
   0   9   3      163.96      141.14      5.58 o
   1   9   3       77.57       70.98      3.50 o
   2   9   3      201.70      197.06      5.55 o
   3   9   3      106.46      100.91      4.55 o
   4   9   3      398.82      391.53      9.92 o
   5   9   3       76.35       73.36      2.80 o
   6   9   3      153.10      133.88      3.82 o
   7   9   3      155.48      136.18      5.43 o
   8   9   3        4.59        2.07      0.82 o
   9   9   3      826.13      826.95     13.16 o
  10   9   3        6.53        7.55      1.00 o
  -5  10   3       52.94       49.47      2.40 o
  -4  10   3        1.09       -0.04      0.76 o
  -3  10   3        0.79        1.10      1.02 o
  -2  10   3      119.86      113.07      6.56 o
  -1  10   3        3.64        4.30      0.85 o
   0  10   3       25.71       24.64      1.79 o
   1  10   3      348.87      337.84      5.99 o
   2  10   3      944.84      934.71     15.16 o
   3  10   3        2.13        3.41      1.01 o
   4  10   3      721.38      692.60     10.55 o
   5  10   3      594.57      563.64      8.54 o
   6  10   3        2.30        1.70      0.90 o
   7  10   3      130.64      127.59      4.23 o
   8  10   3        4.36        5.33      0.90 o
   9  10   3      486.04      489.32      7.84 o
  -4  11   3        6.84        8.18      0.83 o
  -3  11   3      218.64      209.89      5.08 o
  -2  11   3      830.33      850.96     14.41 o
  -1  11   3        9.71       12.05      1.92 o
   0  11   3        9.32        5.56      2.26 o
   1  11   3      125.28      112.32      9.54 o
   2  11   3       88.90       79.66      7.09 o
   3  11   3        0.02        2.20      2.42 o
   4  11   3      115.69      113.10      9.58 o
   5  11   3      167.67      183.17      7.00 o
   6  11   3      517.82      530.08     10.21 o
   7  11   3       40.77       45.90      3.60 o
   8  11   3       43.19       48.58      2.53 o
  -3  12   3       93.29       97.84      5.18 o
  -2  12   3      513.88      589.03     14.84 o
  -1  12   3      263.35      254.00     11.72 o
   0  12   3       20.58       17.73      2.27 o
   1  12   3       56.65       58.05      6.17 o
   2  12   3      117.16      105.91      5.99 o
   3  12   3      273.70      255.39     28.83 o
   4  12   3      275.99      262.36      8.39 o
   5  12   3      697.16      687.45     43.29 o
   6  12   3      267.77      282.90     12.87 o
   7  12   3      103.64       91.63     20.81 o
  -1  13   3       36.13       32.87      2.25 o
   0  13   3      214.17      229.54      9.35 o
   1  13   3       73.43       65.29      3.50 o
   2  13   3        0.15        1.31      0.66 o
   3  13   3       25.26       22.63      2.71 o
   4  13   3       11.12       10.50      2.46 o
   5  13   3       13.85       12.52      4.32 o
   6  13   3       50.97       60.79      4.82 o
  -5 -12   4       37.99       43.48      4.11 o
  -4 -12   4       21.86       24.97      6.95 o
  -3 -12   4      370.59      389.36     13.62 o
  -2 -12   4      106.73       94.60      7.04 o
  -1 -12   4      117.84      115.26      7.67 o
   0 -12   4       79.68       90.78      6.26 o
  -7 -11   4      171.09      193.67      8.76 o
  -6 -11   4       69.01       84.09      4.22 o
  -5 -11   4        0.41        1.46      1.09 o
  -4 -11   4      253.84      273.83      9.56 o
  -3 -11   4        0.25        1.33      1.65 o
  -2 -11   4       89.03       94.29      5.68 o
  -1 -11   4        3.59        4.27      2.33 o
   0 -11   4      881.56      923.40     25.24 o
   1 -11   4       89.51       98.10      7.76 o
   2 -11   4      143.84      149.44      8.28 o
  -8 -10   4      101.63      113.92      6.10 o
  -7 -10   4        4.65        3.49      1.46 o
  -6 -10   4        0.28        1.25      1.49 o
  -5 -10   4      437.58      463.04     11.27 o
  -4 -10   4        0.98        2.47      1.51 o
  -3 -10   4       62.87       63.14      5.12 o
  -2 -10   4       13.36       15.35      4.02 o
  -1 -10   4      624.29      625.25     15.92 o
   0 -10   4       54.52       56.99      4.77 o
   1 -10   4       63.98       67.24      5.03 o
   2 -10   4      251.89      264.75      9.39 o
   3 -10   4       82.09       76.26      6.84 o
   4 -10   4       16.22       17.17      1.98 o
  -9  -9   4        8.11        5.93      1.53 o
  -8  -9   4       18.65       19.46      3.06 o
  -7  -9   4      150.84      148.31      8.84 o
  -6  -9   4        0.15        2.07      1.72 o
  -5  -9   4        2.11        5.00      2.44 o
  -4  -9   4       90.83       79.89      5.09 o
  -3  -9   4        7.24        5.64      2.25 o
  -2  -9   4      173.73      156.04      8.27 o
  -1  -9   4       13.91       18.34      2.38 o
   0  -9   4      168.56      164.17      5.63 o
   1  -9   4        0.88        1.75      2.52 o
   2  -9   4     1440.14     1418.81     23.46 o
   3  -9   4      249.41      260.49      6.47 o
   4  -9   4        0.17        1.18      2.09 o
   5  -9   4       14.12       15.69      1.60 o
  -9  -8   4      340.60      372.96      6.75 o
  -8  -8   4        8.83       10.84      1.73 o
  -7  -8   4       16.98       15.08      3.16 o
  -6  -8   4      943.00      913.44     13.42 o
  -5  -8   4     1627.35     1582.26     17.81 o
  -4  -8   4       22.37       22.72      2.16 o
  -3  -8   4      235.87      242.57      8.95 o
  -2  -8   4      122.74      126.76      6.02 o
  -1  -8   4       41.22       34.44      3.30 o
   0  -8   4       63.70       62.34      2.77 o
   1  -8   4      192.06      190.65      4.07 o
   2  -8   4      546.28      520.10      9.58 o
   3  -8   4      493.28      463.51      8.12 o
   4  -8   4      121.46      126.53      4.57 o
   5  -8   4        1.55        1.24      0.92 o
   6  -8   4        6.49        8.66      1.28 o
 -10  -7   4       55.07       54.43      3.05 o
  -9  -7   4      316.91      327.22      6.81 o
  -8  -7   4       13.18       16.73      1.86 o
  -7  -7   4       51.52       51.45      2.27 o
  -6  -7   4      412.61      399.04      7.71 o
  -5  -7   4      256.25      235.15      5.21 o
  -4  -7   4       14.40       15.67      1.74 o
  -3  -7   4      114.66      103.00      4.23 o
  -2  -7   4       18.11       21.71      1.79 o
  -1  -7   4        2.63        2.08      0.43 o
   0  -7   4      540.49      531.43     10.01 o
   1  -7   4      113.71      114.80      3.87 o
   2  -7   4      474.83      478.01      8.02 o
   3  -7   4     1115.66     1043.26     10.04 o
   4  -7   4      560.10      523.53      9.57 o
   5  -7   4        0.11       -0.16      1.08 o
   6  -7   4       23.35       17.99      1.96 o
   7  -7   4       51.57       66.44      3.17 o
 -10  -6   4      106.33      100.49      4.62 o
  -9  -6   4        0.07        2.40      2.13 o
  -8  -6   4       12.15       13.36      1.66 o
  -7  -6   4      196.48      197.60      4.43 o
  -6  -6   4     5617.93     5275.18     84.84 o
  -5  -6   4       12.66       14.44      1.48 o
  -4  -6   4      154.18      150.43      5.77 o
  -3  -6   4      374.51      397.15      9.13 o
  -2  -6   4        9.85        6.56      0.88 o
  -1  -6   4        9.64        4.96      0.69 o
   0  -6   4        8.56        5.27      0.82 o
   1  -6   4      131.22      140.69      4.10 o
   2  -6   4      902.64      878.27     14.93 o
   3  -6   4      215.82      220.15      5.17 o
   4  -6   4       27.65       33.31      1.77 o
   5  -6   4       29.51       33.47      2.42 o
   6  -6   4       79.15       82.00      5.32 o
   7  -6   4        0.73        1.29      1.22 o
   8  -6   4      101.22      101.17      3.66 o
 -11  -5   4       46.54       55.20      2.75 o
 -10  -5   4        0.29        0.47      0.86 o
  -9  -5   4       34.47       47.21      3.58 o
  -8  -5   4       46.90       47.43      2.17 o
  -7  -5   4      351.96      345.64      5.84 o
  -6  -5   4        1.08        1.96      0.75 o
  -5  -5   4        9.89        9.00      1.40 o
  -4  -5   4      577.62      575.35     28.08 o
  -3  -5   4        3.76        3.46      0.96 o
  -2  -5   4      145.24      156.17      3.97 o
  -1  -5   4      245.32      235.99      5.59 o
   0  -5   4       37.47       39.64      1.91 o
   1  -5   4      112.44      111.23      3.24 o
   2  -5   4      437.49      463.85      6.29 o
   3  -5   4     1268.34     1241.39     17.63 o
   4  -5   4       82.61       72.77      3.74 o
   5  -5   4      291.29      261.49      5.87 o
   6  -5   4      767.96      733.51     10.62 o
   7  -5   4        3.60        3.19      1.07 o
   8  -5   4       60.45       59.20      2.45 o
 -11  -4   4      109.70      116.14      4.09 o
 -10  -4   4      216.39      213.78      4.83 o
  -9  -4   4       17.19       17.70      1.67 o
  -8  -4   4       51.33       47.25      2.19 o
  -7  -4   4      241.40      217.78      4.58 o
  -6  -4   4       18.62       18.65      1.64 o
  -5  -4   4      627.33      630.59      9.87 o
  -4  -4   4     6555.73     6864.61     26.19 o
  -3  -4   4      132.28      151.95      4.96 o
  -2  -4   4       12.93       15.48      1.28 o
  -1  -4   4      594.39      676.70      8.78 o
   0  -4   4       41.12       30.54      1.68 o
   1  -4   4        2.23        4.59      0.65 o
   2  -4   4       32.13       45.97      2.20 o
   3  -4   4      259.46      271.87      4.98 o
   4  -4   4       13.78       13.89      1.40 o
   5  -4   4      335.66      332.95      8.16 o
   6  -4   4        1.67        0.56      1.09 o
   7  -4   4        7.21        3.33      2.62 o
   8  -4   4       24.74       26.41      1.86 o
   9  -4   4       20.85       25.46      1.71 o
 -11  -3   4       64.09       72.81      2.69 o
 -10  -3   4        1.47        2.09      0.78 o
  -9  -3   4       83.77       71.95      3.24 o
  -8  -3   4       79.44       63.73      3.19 o
  -7  -3   4        7.79       10.90      1.85 o
  -6  -3   4       28.59       26.82      1.87 o
  -5  -3   4      300.86      290.72      5.07 o
  -4  -3   4     4168.25     4572.39     29.23 o
  -3  -3   4       47.01       47.26      2.54 o
  -2  -3   4      144.72      141.53      3.32 o
  -1  -3   4     2889.57     3320.68     13.10 o
   0  -3   4      461.06      495.88      6.29 o
   1  -3   4      138.12      145.29      2.48 o
   2  -3   4      182.52      215.93      3.88 o
   3  -3   4      291.71      297.83      4.84 o
   4  -3   4       17.90       11.98      1.41 o
   5  -3   4        4.70        6.46      1.50 o
   6  -3   4       13.44        7.86      1.34 o
   7  -3   4       23.74       20.56      1.70 o
   8  -3   4      113.07       96.92      4.07 o
   9  -3   4        1.36        1.17      0.75 o
  10  -3   4        3.09        4.54      0.97 o
 -11  -2   4       88.37       92.89      4.62 o
 -10  -2   4       29.36       29.23      1.96 o
  -9  -2   4      867.92      851.72     13.71 o
  -8  -2   4      102.26      103.38      4.65 o
  -7  -2   4       15.59       11.21      1.56 o
  -6  -2   4      157.75      143.46      3.74 o
  -5  -2   4        0.00        1.09      0.48 o
  -4  -2   4       10.29       16.42      1.45 o
  -3  -2   4       70.38       64.44      2.21 o
  -2  -2   4     2422.31     2695.06     24.62 o
  -1  -2   4       19.42       32.05      1.29 o
   0  -2   4       56.81       61.82      1.52 o
   1  -2   4     1090.37     1105.37      7.40 o
   2  -2   4     2772.43     3126.78     18.65 o
   3  -2   4      824.25      922.46      9.20 o
   4  -2   4      476.77      442.65      7.97 o
   5  -2   4      308.16      271.97      6.70 o
   6  -2   4      571.75      544.54     19.11 o
   7  -2   4       15.89       15.77      1.43 o
   8  -2   4        1.63        4.57      0.98 o
   9  -2   4       27.52       30.21      2.53 o
  10  -2   4        8.90        9.39      1.26 o
 -11  -1   4        2.67        4.49      0.97 o
 -10  -1   4       37.82       37.26      3.16 o
  -9  -1   4       55.54       52.52      2.87 o
  -8  -1   4      327.83      317.36      5.69 o
  -7  -1   4        7.50       11.52      2.00 o
  -6  -1   4       10.99       10.81      1.07 o
  -5  -1   4     2774.63     3023.56     39.55 o
  -4  -1   4      926.71     1063.15     12.46 o
  -3  -1   4      618.06      642.79      7.41 o
  -2  -1   4      245.77      268.51      4.16 o
  -1  -1   4     1793.55     1906.96     13.95 o
   0  -1   4      119.63      145.36      3.19 o
   1  -1   4     1102.83     1121.12     13.48 o
   2  -1   4     1834.35     1879.72     27.18 o
   3  -1   4       37.76       38.84      2.09 o
   4  -1   4      102.59       99.07      2.65 o
   5  -1   4      552.17      549.25     11.59 o
   6  -1   4      310.99      286.52      9.12 o
   7  -1   4      292.75      261.49     16.18 o
   8  -1   4      133.54      135.29      4.75 o
   9  -1   4      922.72      846.33     18.13 o
  10  -1   4       89.79       79.40      3.59 o
 -11   0   4       13.49       15.25      1.51 o
 -10   0   4        9.51       11.34      1.84 o
  -9   0   4      147.38      131.93      5.31 o
  -8   0   4      113.10       97.21      3.24 o
  -7   0   4       80.65       64.30      3.59 o
  -6   0   4       39.33       37.49      3.20 o
  -5   0   4       93.31      111.13      4.21 o
  -4   0   4      129.46      155.71      3.19 o
  -3   0   4      664.26      679.86      7.18 o
  -2   0   4        2.20        2.94      0.73 o
  -1   0   4      258.06      278.89      2.26 o
   0   0   4      182.66      200.06      2.70 o
   1   0   4     3371.66     3530.08     34.43 o
   2   0   4     1070.61     1173.36      8.21 o
   3   0   4      331.11      386.18      7.28 o
   4   0   4     6101.55     6822.11     85.29 o
   5   0   4      390.02      377.09      6.38 o
   6   0   4       12.64       11.19      1.38 o
   7   0   4      188.36      173.81     17.74 o
   8   0   4        5.08        7.32      1.21 o
   9   0   4       17.76       18.08      2.08 o
  10   0   4       40.55       44.19      2.40 o
  11   0   4      102.65      120.78      3.46 o
 -10   1   4      356.12      366.10      8.92 o
  -9   1   4      351.37      348.19      7.33 o
  -8   1   4      298.33      276.65      5.44 o
  -7   1   4      276.59      287.70      7.56 o
  -6   1   4       48.87       40.44      2.72 o
  -5   1   4      754.54      869.25     11.32 o
  -4   1   4       14.02       19.86      1.51 o
  -3   1   4      435.23      473.71      5.79 o
  -2   1   4      602.99      719.28      9.23 o
  -1   1   4      856.11      919.80      9.36 o
   0   1   4     5856.06     5955.58     13.39 o
   1   1   4        6.73        8.99      0.50 o
   2   1   4       79.17       80.42      1.23 o
   3   1   4      603.09      686.33      7.98 o
   4   1   4      954.38     1043.43      9.47 o
   5   1   4       73.17       84.67      2.98 o
   6   1   4       99.28       80.42      3.21 o
   7   1   4      808.85      804.99     52.45 o
   8   1   4       36.15       32.16      2.08 o
   9   1   4       50.54       50.73      3.42 o
  10   1   4      404.40      396.50      7.23 o
  11   1   4      589.35      647.81      8.19 o
 -10   2   4      557.08      612.55      8.73 o
  -9   2   4        3.82        3.99      0.97 o
  -8   2   4      458.41      435.77      7.42 o
  -7   2   4      131.58      146.02      3.68 o
  -6   2   4      187.20      188.37      5.90 o
  -5   2   4        6.76       10.59      1.17 o
  -4   2   4      313.57      339.06      5.69 o
  -3   2   4        9.32        7.63      0.60 o
  -2   2   4        3.18        6.31      0.79 o
  -1   2   4     1095.77     1296.75     28.01 o
   0   2   4        4.73        5.07      0.46 o
   1   2   4     2625.98     2819.08     13.99 o
   2   2   4      104.69       90.41      1.85 o
   3   2   4     1266.46     1259.99     29.32 o
   4   2   4     1958.59     2060.66     19.14 o
   5   2   4       27.59       30.54      2.22 o
   6   2   4      891.23      891.30     12.53 o
   7   2   4      580.20      583.36     11.96 o
   8   2   4       43.87       46.33      1.95 o
   9   2   4      553.48      552.85      8.35 o
  10   2   4       20.25       18.52      1.88 o
  11   2   4      108.34      111.45      3.09 o
 -10   3   4       16.24       17.93      1.37 o
  -9   3   4      361.55      365.81      6.96 o
  -8   3   4      202.23      207.21      6.69 o
  -7   3   4      538.12      514.21      7.40 o
  -6   3   4        4.18        4.92      0.97 o
  -5   3   4      706.09      759.23      9.71 o
  -4   3   4     1257.39     1338.22     14.26 o
  -3   3   4      855.98      917.19      7.06 o
  -2   3   4      437.05      477.30      8.11 o
  -1   3   4     3403.79     3528.46     64.79 o
   0   3   4     1817.40     1917.45     20.25 o
   1   3   4      571.09      658.16      4.76 o
   2   3   4     2310.23     2508.03     30.50 o
   3   3   4     1488.81     1568.38     10.91 o
   4   3   4      414.21      412.27      6.66 o
   5   3   4       24.69       28.59      2.58 o
   6   3   4      312.82      300.78      7.43 o
   7   3   4      420.73      411.19     13.97 o
   8   3   4     1316.63     1292.54     10.91 o
   9   3   4       50.05       50.75      2.61 o
  10   3   4       23.58       19.04      1.70 o
  11   3   4       32.40       32.06      2.45 o
  -9   4   4        6.05        8.10      1.20 o
  -8   4   4     2249.52     2237.58     21.59 o
  -7   4   4      138.64      128.73      4.59 o
  -6   4   4      338.56      301.02      8.77 o
  -5   4   4       16.76       20.15      2.01 o
  -4   4   4      966.37      995.61     15.37 o
  -3   4   4      159.53      198.36      4.93 o
  -2   4   4      103.44      100.79      2.33 o
  -1   4   4     2046.50     2123.16     31.88 o
   0   4   4      258.71      324.97      4.96 o
   1   4   4      174.55      154.92      3.29 o
   2   4   4      458.84      523.82      8.23 o
   3   4   4      456.14      595.59      6.44 o
   4   4   4        3.01        6.97      1.32 o
   5   4   4     1091.88     1124.51     12.23 o
   6   4   4     1623.13     1595.81     29.39 o
   7   4   4        2.33        3.50      1.17 o
   8   4   4      933.78      920.72      9.05 o
   9   4   4        9.99       10.29      1.27 o
  10   4   4      102.25      100.77      4.26 o
  11   4   4        6.19        8.01      1.09 o
  -9   5   4        2.89        4.21      0.99 o
  -8   5   4        3.81        3.56      1.60 o
  -7   5   4        4.40        4.57      1.57 o
  -6   5   4      222.21      219.51      4.55 o
  -5   5   4       27.75       26.77      3.43 o
  -4   5   4        0.74        0.15      0.91 o
  -3   5   4      288.47      313.57      6.16 o
  -2   5   4     1421.70     1590.01     23.05 o
  -1   5   4       13.99       12.09      0.90 o
   0   5   4        9.38        8.80      2.39 o
   1   5   4      182.33      213.09      3.86 o
   2   5   4        9.22        6.73      1.00 o
   3   5   4      228.01      272.87      4.75 o
   4   5   4     1009.51     1169.04     10.37 o
   5   5   4      629.71      611.63      8.13 o
   6   5   4       61.49       61.28      3.23 o
   7   5   4      231.35      230.69      8.54 o
   8   5   4      988.12      937.78     12.22 o
   9   5   4        1.03        1.59      0.75 o
  10   5   4        6.83        8.47      1.35 o
  11   5   4        1.58        2.69      1.23 o
  -8   6   4      217.72      212.56      5.95 o
  -7   6   4        0.16        0.04      0.94 o
  -6   6   4      393.17      364.42      8.08 o
  -5   6   4      453.62      436.83      7.72 o
  -4   6   4      292.24      280.95      5.83 o
  -3   6   4      369.75      374.19      7.12 o
  -2   6   4      116.63      127.42      4.71 o
  -1   6   4      501.52      531.52      7.52 o
   0   6   4     2879.51     3042.75     15.74 o
   1   6   4      872.65      864.23      8.67 o
   2   6   4      489.18      540.51      7.52 o
   3   6   4      522.83      593.56      7.88 o
   4   6   4       14.14       13.61      1.28 o
   5   6   4       21.69       13.71      1.58 o
   6   6   4       41.02       34.28      2.57 o
   7   6   4      563.07      581.57      9.62 o
   8   6   4      496.47      477.61      6.57 o
   9   6   4      381.77      368.43      8.95 o
  10   6   4        5.96        7.28      1.30 o
  11   6   4      410.33      441.42      7.55 o
  -8   7   4       21.56       17.18      1.42 o
  -7   7   4       12.56       15.33      2.04 o
  -6   7   4       45.59       58.82      3.17 o
  -5   7   4       70.05       61.51      2.70 o
  -4   7   4        0.76        1.02      0.99 o
  -3   7   4        8.53       11.75      5.74 o
  -2   7   4       16.54       11.48      1.61 o
  -1   7   4      173.25      186.99      4.52 o
   0   7   4     1137.59     1234.09     12.17 o
   1   7   4      123.09      109.85      3.33 o
   2   7   4       54.27       41.96      2.33 o
   3   7   4        5.07        9.99      1.47 o
   4   7   4      161.36      142.44      4.93 o
   5   7   4       24.96       25.24      2.22 o
   6   7   4       83.16       87.78      4.17 o
   7   7   4       93.83       80.70      2.67 o
   8   7   4      245.96      250.82      4.71 o
   9   7   4       89.65       87.06      3.21 o
  10   7   4      422.69      442.32      7.01 o
  11   7   4        4.76        5.36      1.65 o
  -7   8   4      115.22      126.60      6.06 o
  -6   8   4      554.76      568.81      8.85 o
  -5   8   4        5.98        4.16      1.05 o
  -4   8   4     1381.55     1271.01     11.64 o
  -3   8   4      952.51      923.01     17.04 o
  -2   8   4       35.78       32.82      2.72 o
  -1   8   4      183.86      184.30      4.77 o
   0   8   4      288.89      276.65      5.60 o
   1   8   4       53.20       44.61      2.32 o
   2   8   4      446.39      441.68      7.92 o
   3   8   4      366.61      339.72     10.24 o
   4   8   4      605.96      621.83     13.72 o
   5   8   4        8.47       12.25      4.10 o
   6   8   4       10.04        7.42      1.22 o
   7   8   4      311.81      291.96      5.10 o
   8   8   4      264.71      252.85      5.55 o
   9   8   4      128.73      114.95      3.89 o
  10   8   4       64.08       62.02      2.22 o
  -6   9   4        0.30        0.09      0.95 o
  -5   9   4        9.46        6.57      1.06 o
  -4   9   4      132.41      148.29      4.97 o
  -3   9   4      108.26       87.67      5.72 o
  -2   9   4       18.48       17.42      1.30 o
  -1   9   4      106.17       92.65      3.05 o
   0   9   4      598.27      600.34     10.02 o
   1   9   4      215.68      212.77      5.26 o
   2   9   4        0.49        1.23      1.00 o
   3   9   4      857.84      790.04     15.75 o
   4   9   4        0.15        1.17      0.76 o
   5   9   4      177.31      180.23      4.42 o
   6   9   4      183.51      175.46      4.38 o
   7   9   4      108.06       93.18      3.84 o
   8   9   4        9.01        7.60      1.21 o
   9   9   4      124.11      117.50      4.33 o
  10   9   4      651.29      711.88      8.70 o
  -5  10   4       14.18       16.83      1.50 o
  -4  10   4      413.71      392.80      7.76 o
  -3  10   4      169.97      149.75      4.89 o
  -2  10   4      124.60      113.36      4.94 o
  -1  10   4       77.71       83.36      3.36 o
   0  10   4        6.77        4.36      0.92 o
   1  10   4        2.50        1.62      0.85 o
   2  10   4        4.70        3.02      0.86 o
   3  10   4       25.76       24.46      2.48 o
   4  10   4      326.15      313.44      7.20 o
   5  10   4      170.51      156.41      4.56 o
   6  10   4       40.68       47.05      2.40 o
   7  10   4        1.65        1.51      0.72 o
   8  10   4       29.52       27.65      2.17 o
   9  10   4      656.91      668.13      9.06 o
  -4  11   4      214.32      214.17      4.30 o
  -3  11   4       97.82       99.45      3.13 o
  -2  11   4       63.70       69.43      3.22 o
  -1  11   4      155.60      146.06      6.51 o
   0  11   4       10.89        7.23      3.31 o
   1  11   4      378.80      340.40     16.39 o
   2  11   4      848.85      816.25     19.24 o
   3  11   4      145.58      137.04      5.63 o
   4  11   4      301.22      290.48     10.69 o
   5  11   4      444.69      462.39     10.01 o
   6  11   4      223.59      221.85      6.70 o
   7  11   4      117.14      111.96      8.77 o
   8  11   4       58.76       69.06      2.54 o
  -3  12   4       85.51       79.93      4.72 o
  -2  12   4      478.24      532.67      8.18 o
  -1  12   4       25.73       29.47      2.15 o
   0  12   4       40.09       41.65      3.33 o
   1  12   4      321.31      312.01      9.19 o
   2  12   4       22.59       23.99      4.01 o
   3  12   4       91.83       88.91      7.02 o
   4  12   4       57.31       56.74      3.40 o
   5  12   4      222.49      219.76      6.28 o
   6  12   4       66.88       57.63      3.71 o
   7  12   4       57.59       50.09     11.56 o
   0  13   4        6.18        9.10      1.29 o
   1  13   4       77.86       80.59      3.94 o
   2  13   4        9.25        7.70      1.44 o
   3  13   4      165.38      172.35      6.15 o
   4  13   4      597.26      649.55     11.52 o
   5  13   4        0.11       -1.83      2.20 o
   6  13   4        2.41        4.30      1.57 o
  -3 -12   5      380.66      437.43     12.59 o
  -2 -12   5       73.26       68.71      5.38 o
  -1 -12   5      203.39      232.97      9.57 o
  -6 -11   5        4.94        4.65      1.06 o
  -5 -11   5       74.05       82.66      6.62 o
  -4 -11   5      355.91      415.11     10.47 o
  -3 -11   5       82.20       95.73      5.30 o
  -2 -11   5       66.68       75.29      4.82 o
  -1 -11   5       92.94      117.29      8.77 o
   0 -11   5       15.65       25.02      4.32 o
   1 -11   5      191.78      198.62     10.28 o
  -8 -10   5      121.26      119.51      8.57 o
  -7 -10   5       76.90       71.95      3.98 o
  -6 -10   5       63.59       71.08      5.57 o
  -5 -10   5        8.60        5.36      1.60 o
  -4 -10   5       86.29       71.36      5.03 o
  -3 -10   5        8.38        9.46      2.07 o
  -2 -10   5      300.97      296.65     10.74 o
  -1 -10   5      778.19      772.09     32.58 o
   0 -10   5       17.47       18.31      4.28 o
   1 -10   5        6.24        3.55      1.53 o
   2 -10   5      137.57      145.74      6.79 o
   3 -10   5       10.40       10.57      2.78 o
  -8  -9   5       15.30       21.63      3.06 o
  -7  -9   5        7.35        7.80      2.47 o
  -6  -9   5        8.29        5.63      2.14 o
  -5  -9   5      102.12       98.57      7.51 o
  -4  -9   5        1.14        0.54      1.19 o
  -3  -9   5       47.46       37.70      4.84 o
  -2  -9   5     1196.50     1074.40     21.47 o
  -1  -9   5       62.38       68.13      5.50 o
   0  -9   5      354.26      341.94     13.51 o
   1  -9   5       81.59       97.50      4.83 o
   2  -9   5      155.92      151.43      5.90 o
   3  -9   5       65.19       63.53      3.71 o
   4  -9   5       34.61       35.50      3.09 o
   5  -9   5      487.28      532.48     13.25 o
  -9  -8   5      199.85      243.07      7.01 o
  -8  -8   5      644.46      608.76     16.53 o
  -7  -8   5        6.23        7.97      2.50 o
  -6  -8   5     1060.76     1042.93     25.03 o
  -5  -8   5      393.20      366.64     10.30 o
  -4  -8   5        1.33        2.46      0.88 o
  -3  -8   5       14.96       13.90      3.74 o
  -2  -8   5      499.86      442.00     13.75 o
  -1  -8   5       54.83       50.65      2.53 o
   0  -8   5       48.32       43.22      2.12 o
   1  -8   5     2554.82     2536.47     28.86 o
   2  -8   5     1995.32     1915.62     41.28 o
   3  -8   5        5.85        5.25      1.36 o
   4  -8   5      292.54      297.92     12.62 o
   5  -8   5      143.02      145.22      5.03 o
   6  -8   5        0.78        3.85      1.60 o
 -10  -7   5        5.08        3.31      0.95 o
  -9  -7   5      173.56      166.37      5.65 o
  -8  -7   5      175.17      153.81      6.26 o
  -7  -7   5      194.23      194.79      7.43 o
  -6  -7   5      768.36      727.33     17.29 o
  -5  -7   5      395.12      371.45      8.49 o
  -4  -7   5       71.85       71.79      3.68 o
  -3  -7   5       78.18       75.99      6.26 o
  -2  -7   5       26.27       13.41      2.39 o
  -1  -7   5        0.25        2.22      0.83 o
   0  -7   5      609.45      603.07     10.04 o
   1  -7   5       68.16       65.25      3.63 o
   2  -7   5      805.06      773.12     10.51 o
   3  -7   5     1279.60     1219.96     28.06 o
   4  -7   5        9.57        8.84      1.26 o
   5  -7   5       15.45       15.58      1.96 o
   6  -7   5        0.79        0.53      1.13 o
   7  -7   5      302.73      312.13      7.87 o
 -10  -6   5      213.39      209.78     10.83 o
  -9  -6   5       67.56       68.75      5.90 o
  -8  -6   5        5.44        5.09      1.73 o
  -7  -6   5       46.25       42.73      2.29 o
  -6  -6   5     2993.44     2910.14     18.42 o
  -5  -6   5        0.45        0.70      0.77 o
  -4  -6   5      778.56      721.48     27.42 o
  -3  -6   5     1290.08     1279.09     14.50 o
  -2  -6   5        5.10        5.86      1.25 o
  -1  -6   5       70.42       60.00      2.35 o
   0  -6   5     1202.71     1165.78     16.96 o
   1  -6   5        2.90        2.42      0.84 o
   2  -6   5      196.93      183.45      4.76 o
   3  -6   5      834.42      790.71     19.19 o
   4  -6   5     1840.87     1715.81     13.97 o
   5  -6   5       46.82       38.17      3.68 o
   6  -6   5       59.95       60.68      4.44 o
   7  -6   5      201.06      212.30      7.39 o
   8  -6   5       42.58       49.72      2.99 o
 -10  -5   5      103.47      100.98      6.38 o
  -9  -5   5       10.78       11.40      2.82 o
  -8  -5   5      227.66      219.55      8.12 o
  -7  -5   5      402.18      402.59      6.32 o
  -6  -5   5      904.11      874.65     11.17 o
  -5  -5   5      108.96      108.99      4.41 o
  -4  -5   5     1292.91     1264.86     16.62 o
  -3  -5   5      273.85      284.94      6.69 o
  -2  -5   5       14.32       12.31      1.26 o
  -1  -5   5      267.62      222.19      6.04 o
   0  -5   5      451.84      406.11      6.12 o
   1  -5   5        3.29        5.56      0.79 o
   2  -5   5     3427.15     3176.52     35.71 o
   3  -5   5     3358.66     3079.32     61.01 o
   4  -5   5       40.44       30.32      2.61 o
   5  -5   5        0.28        0.53      0.82 o
   6  -5   5      253.58      244.94      7.27 o
   7  -5   5        0.66        1.21      1.47 o
   8  -5   5        2.66        1.31      0.69 o
 -10  -4   5        4.62        7.31      1.44 o
  -9  -4   5       13.27       19.87      2.01 o
  -8  -4   5       58.61       64.39      2.51 o
  -7  -4   5       19.55       20.47      1.60 o
  -6  -4   5      374.50      367.09      7.14 o
  -5  -4   5     1741.28     1751.19     14.72 o
  -4  -4   5     1066.54     1093.24     21.73 o
  -3  -4   5        2.90        4.07      0.73 o
  -2  -4   5     1057.11     1125.24     13.88 o
  -1  -4   5        5.09        3.95      0.66 o
   0  -4   5      423.44      453.55      6.71 o
   1  -4   5       98.05      106.13      2.79 o
   2  -4   5      667.13      613.30      7.55 o
   3  -4   5      290.65      264.20      5.12 o
   4  -4   5      274.35      245.04      8.52 o
   5  -4   5      914.92      870.24     13.48 o
   6  -4   5     1534.09     1337.90     14.51 o
   7  -4   5      193.76      187.21      5.48 o
   8  -4   5       48.81       48.55      2.36 o
   9  -4   5      342.65      374.22      6.70 o
 -10  -3   5       13.92       15.80      1.60 o
  -9  -3   5      589.01      558.64     10.39 o
  -8  -3   5      373.01      362.37      7.42 o
  -7  -3   5      282.74      277.89      4.79 o
  -6  -3   5      110.06      114.67      3.53 o
  -5  -3   5     2386.18     2348.72     14.88 o
  -4  -3   5        3.87        6.18      1.11 o
  -3  -3   5       32.19       40.45      2.00 o
  -2  -3   5     5849.75     5854.62     39.95 o
  -1  -3   5     1060.55     1211.88     10.28 o
   0  -3   5        1.36        1.89      0.61 o
   1  -3   5       85.95      131.26      2.34 o
   2  -3   5     1813.04     1904.84     18.44 o
   3  -3   5       12.43       15.44      1.45 o
   4  -3   5      516.98      474.69      9.05 o
   5  -3   5     1360.10     1259.43     15.58 o
   6  -3   5      605.90      555.83      7.65 o
   7  -3   5       14.48       10.44      1.32 o
   8  -3   5       50.98       55.89      2.68 o
   9  -3   5       79.67       89.79      3.31 o
 -11  -2   5       69.81       67.43      4.41 o
 -10  -2   5      238.06      231.74      5.07 o
  -9  -2   5     1286.07     1213.10     15.38 o
  -8  -2   5        2.33        3.49      0.91 o
  -7  -2   5       82.64       83.69      4.00 o
  -6  -2   5       48.48       36.91      2.01 o
  -5  -2   5      187.05      185.58      4.78 o
  -4  -2   5     2007.21     2131.45     18.21 o
  -3  -2   5      583.06      627.23      7.43 o
  -2  -2   5      739.62      687.77     13.60 o
  -1  -2   5      643.75      720.27      5.56 o
   0  -2   5      396.03      423.57      4.12 o
   1  -2   5     1018.62     1021.31      6.85 o
   2  -2   5      919.83     1100.45      9.75 o
   3  -2   5       10.64       12.55      1.69 o
   4  -2   5       29.87       10.64      1.40 o
   5  -2   5        2.04        8.21      1.58 o
   6  -2   5      112.53      108.27      5.93 o
   7  -2   5      230.44      225.78      6.14 o
   8  -2   5      163.34      163.25      5.24 o
   9  -2   5       36.63       41.30      2.85 o
  10  -2   5       14.05       17.44      1.54 o
 -11  -1   5      124.93      130.21      4.05 o
 -10  -1   5        1.91        2.07      0.78 o
  -9  -1   5      248.89      252.96      6.07 o
  -8  -1   5        0.20        1.84      0.68 o
  -7  -1   5      664.34      666.23     22.15 o
  -6  -1   5      703.99      734.32     14.45 o
  -5  -1   5      119.60      125.13      3.32 o
  -4  -1   5      271.71      309.43      7.79 o
  -3  -1   5      556.63      560.86      8.35 o
  -2  -1   5      373.02      420.18      5.10 o
  -1  -1   5      161.90      170.21      2.22 o
   0  -1   5     3124.86     3139.48     35.03 o
   1  -1   5      418.70      441.24      4.16 o
   2  -1   5      764.18      862.17      8.16 o
   3  -1   5     1501.17     1623.27     12.20 o
   4  -1   5     2706.37     2693.43     23.52 o
   5  -1   5        0.14        0.52      1.50 o
   6  -1   5      230.13      210.64      8.00 o
   7  -1   5      348.67      298.84      6.32 o
   8  -1   5      285.90      247.28      6.39 o
   9  -1   5        8.48        8.99      1.52 o
  10  -1   5       58.59       59.93      2.52 o
 -10   0   5       70.99       81.35      4.25 o
  -9   0   5       70.82       72.86      3.85 o
  -8   0   5       65.73       69.16      2.49 o
  -7   0   5     1387.10     1268.48     13.58 o
  -6   0   5       54.22       63.61      4.16 o
  -5   0   5       78.12       63.64      3.06 o
  -4   0   5     4173.00     4110.17     22.36 o
  -3   0   5     1230.79     1246.82     14.69 o
  -2   0   5      278.49      314.49      4.20 o
  -1   0   5      788.51      891.32      7.67 o
   0   0   5     3052.12     3022.08     42.70 o
   1   0   5        9.77       12.35      0.56 o
   2   0   5      525.50      594.44      4.91 o
   3   0   5     3787.86     3958.99     26.97 o
   4   0   5      980.99     1080.47      7.78 o
   5   0   5        4.65        4.60      0.90 o
   6   0   5      505.72      483.44     11.38 o
   7   0   5     2247.00     2006.14    108.49 o
   8   0   5       41.30       36.18      2.52 o
   9   0   5      569.06      527.76      9.03 o
  10   0   5      596.67      647.86      9.79 o
 -10   1   5      144.64      149.59      7.92 o
  -9   1   5      201.44      196.83      6.19 o
  -8   1   5       65.65       63.78      2.61 o
  -7   1   5       40.26       29.53      1.61 o
  -6   1   5       62.36       62.07      3.39 o
  -5   1   5       10.70        7.85      1.07 o
  -4   1   5     2712.72     2822.86     21.44 o
  -3   1   5       71.58       71.17      2.46 o
  -2   1   5      154.01      153.09      3.51 o
  -1   1   5     2065.05     2231.95     32.21 o
   0   1   5       64.63       66.29      1.35 o
   1   1   5      490.83      550.44      4.91 o
   2   1   5     3657.07     3645.78     44.94 o
   3   1   5      213.80      260.89      3.83 o
   4   1   5      526.07      573.44      6.49 o
   5   1   5      190.36      179.43      4.55 o
   6   1   5      354.71      322.84      6.60 o
   7   1   5      122.14      116.65      4.71 o
   8   1   5       12.78       14.01      1.54 o
   9   1   5      256.29      239.08      7.23 o
  10   1   5      256.76      236.87      4.83 o
  11   1   5       10.68       14.70      1.54 o
 -10   2   5        1.92        1.91      0.69 o
  -9   2   5       75.29       75.51      3.27 o
  -8   2   5      438.94      461.56     10.02 o
  -7   2   5      124.67      113.00      3.47 o
  -6   2   5      146.08      152.85      5.35 o
  -5   2   5      344.12      328.43      6.34 o
  -4   2   5      505.49      553.63      8.93 o
  -3   2   5        4.25       10.53      0.92 o
  -2   2   5       50.61       50.37      1.76 o
  -1   2   5      879.01      924.35      7.56 o
   0   2   5      826.43      966.07     14.18 o
   1   2   5     1071.06     1207.21     17.21 o
   2   2   5      628.06      674.19      7.06 o
   3   2   5      710.96      827.53      7.54 o
   4   2   5      477.76      565.68     11.03 o
   5   2   5      142.15      150.84      5.08 o
   6   2   5      109.64      102.51      4.47 o
   7   2   5        0.31        0.98      0.74 o
   8   2   5      159.65      143.13      3.82 o
   9   2   5      112.33      103.11      3.58 o
  10   2   5       47.16       48.77      2.52 o
  11   2   5       58.58       58.50      2.48 o
 -10   3   5        4.89        2.95      1.04 o
  -9   3   5       74.00       78.58      3.12 o
  -8   3   5      224.63      229.56      6.88 o
  -7   3   5        2.64        4.96      1.05 o
  -6   3   5      117.26      122.06      4.20 o
  -5   3   5       17.32        8.05      0.95 o
  -4   3   5       69.18       73.51      2.56 o
  -3   3   5       83.70      112.29      2.64 o
  -2   3   5     2050.57     2249.70     18.61 o
  -1   3   5        0.03        1.70      0.45 o
   0   3   5     1361.61     1558.95      8.94 o
   1   3   5      832.94      926.74      7.04 o
   2   3   5       15.08       17.35      1.12 o
   3   3   5      109.90      105.86      3.65 o
   4   3   5      980.39      974.73     13.69 o
   5   3   5      217.52      213.66      7.25 o
   6   3   5       17.93       12.20      1.69 o
   7   3   5       99.91       95.98      3.87 o
   8   3   5      651.53      627.54      8.33 o
   9   3   5       75.23       76.53      4.10 o
  10   3   5      133.97      132.21      4.71 o
  11   3   5       97.13      104.06      4.28 o
  -9   4   5      171.31      175.95      6.02 o
  -8   4   5       43.43       43.43      3.05 o
  -7   4   5        0.26        1.81      1.45 o
  -6   4   5      621.42      581.23     13.27 o
  -5   4   5       21.49       16.65      1.81 o
  -4   4   5       63.16       64.40      3.35 o
  -3   4   5     1436.33     1531.57     18.93 o
  -2   4   5       72.24       57.94      2.10 o
  -1   4   5      144.24      141.23      2.82 o
   0   4   5     4238.04     4457.31     74.69 o
   1   4   5     4499.53     4697.67     44.83 o
   2   4   5      519.73      638.68      7.61 o
   3   4   5       86.55       87.62      3.20 o
   4   4   5      860.27      849.14     12.50 o
   5   4   5       50.16       45.38      2.64 o
   6   4   5        8.71       12.71      2.05 o
   7   4   5     1011.43      983.11     14.82 o
   8   4   5     1478.39     1416.57     12.26 o
   9   4   5      143.42      143.78      6.90 o
  10   4   5       29.90       32.38      2.89 o
  11   4   5      527.52      558.07     23.14 o
  -9   5   5       69.33       73.26      3.45 o
  -8   5   5        0.42        1.10      1.00 o
  -7   5   5      285.94      301.11     11.66 o
  -6   5   5       31.19       30.54      1.74 o
  -5   5   5       32.55       29.52      1.80 o
  -4   5   5        1.84        2.17      0.85 o
  -3   5   5       13.46        3.89      0.97 o
  -2   5   5        4.73       11.83      1.22 o
  -1   5   5      699.00      784.97     13.25 o
   0   5   5     4620.47     4869.08     38.63 o
   1   5   5      467.63      434.34      9.07 o
   2   5   5      297.88      346.32      6.51 o
   3   5   5       19.13       43.24      2.38 o
   4   5   5      208.27      245.00      5.97 o
   5   5   5      281.06      285.85      6.84 o
   6   5   5       79.66       73.62      4.79 o
   7   5   5      632.79      625.60     14.37 o
   8   5   5      958.48      990.09     10.42 o
   9   5   5      895.98      879.37     16.30 o
  10   5   5      487.60      504.79     14.25 o
  11   5   5       24.33       24.93      2.20 o
  -8   6   5      131.59      137.52      5.82 o
  -7   6   5      786.29      772.05     12.41 o
  -6   6   5       34.31       25.56      2.22 o
  -5   6   5        2.90        3.31      0.92 o
  -4   6   5      526.05      475.32      8.51 o
  -3   6   5       81.58       72.28      3.35 o
  -2   6   5       11.32       10.66      1.42 o
  -1   6   5      122.92      118.34      3.26 o
   0   6   5      455.04      469.74      7.03 o
   1   6   5     1060.52     1107.46     12.41 o
   2   6   5      209.75      226.29      5.75 o
   3   6   5     1613.81     1720.02     21.86 o
   4   6   5        0.06        1.36      0.97 o
   5   6   5       25.83       31.85      2.40 o
   6   6   5      158.51      162.75      5.54 o
   7   6   5       35.82       40.46      1.95 o
   8   6   5      442.16      435.02      6.88 o
   9   6   5       13.25       14.82      2.36 o
  10   6   5       11.73       11.59      1.21 o
  11   6   5       10.26        8.84      1.84 o
  -8   7   5        7.17       10.98      1.33 o
  -7   7   5        9.58        8.48      1.29 o
  -6   7   5      131.23      121.39      4.39 o
  -5   7   5      202.89      187.76      5.79 o
  -4   7   5       28.62       32.33      1.92 o
  -3   7   5        7.07        3.93      0.97 o
  -2   7   5        6.13        5.53      1.26 o
  -1   7   5       68.75       70.07      2.93 o
   0   7   5       29.13       23.06      1.43 o
   1   7   5       67.56       76.34      3.17 o
   2   7   5       91.81      111.60      4.39 o
   3   7   5        0.23        0.22      0.99 o
   4   7   5        1.02        3.43      3.79 o
   5   7   5       61.06       83.34      3.97 o
   6   7   5        4.22        5.38      1.21 o
   7   7   5      621.59      595.80      8.06 o
   8   7   5      184.25      179.08      7.05 o
   9   7   5     1109.81     1112.25     23.33 o
  10   7   5       29.26       34.15      1.98 o
  -7   8   5       49.89       41.53      4.87 o
  -6   8   5        0.41        1.67      1.16 o
  -5   8   5       59.72       59.39      3.65 o
  -4   8   5       20.18       13.64      1.59 o
  -3   8   5      241.69      215.27      4.55 o
  -2   8   5      263.56      227.52      4.65 o
  -1   8   5        7.83       10.85      1.62 o
   0   8   5      932.96      908.52     12.44 o
   1   8   5      185.66      194.83      5.34 o
   2   8   5      197.94      191.86      6.05 o
   3   8   5      656.61      651.44     11.40 o
   4   8   5        0.10       -0.10      1.46 o
   5   8   5       70.39       65.84      4.71 o
   6   8   5        0.47        2.35      0.76 o
   7   8   5       79.74       77.68      2.49 o
   8   8   5       28.90       31.85      2.60 o
   9   8   5      177.86      168.91      4.68 o
  10   8   5      133.77      144.48      4.27 o
  -6   9   5      370.76      389.21      8.82 o
  -5   9   5       14.19       16.37      1.82 o
  -4   9   5       31.66       29.03      2.21 o
  -3   9   5      182.19      157.22      4.99 o
  -2   9   5      256.80      256.63      5.00 o
  -1   9   5       33.49       33.19      2.20 o
   0   9   5       39.40       36.00      2.27 o
   1   9   5     1541.74     1520.62     15.10 o
   2   9   5     1358.60     1371.70     21.21 o
   3   9   5      103.28       90.90      3.88 o
   4   9   5      763.11      741.74      8.80 o
   5   9   5      659.62      626.79      7.55 o
   6   9   5        1.02        3.75      0.67 o
   7   9   5       52.03       50.72      2.54 o
   8   9   5      103.91      102.10      4.40 o
   9   9   5       66.20       67.11      3.23 o
  10   9   5        0.21        1.93      0.66 o
  -5  10   5       67.69       70.40      3.85 o
  -4  10   5       15.21       13.57      1.37 o
  -3  10   5      181.78      170.13      4.38 o
  -2  10   5        2.97        3.37      1.19 o
  -1  10   5       30.74       28.79      2.25 o
   0  10   5       28.50       23.97      1.92 o
   1  10   5        2.53        2.16      0.99 o
   2  10   5     1274.12     1261.99     12.42 o
   3  10   5      142.38      138.52      4.77 o
   4  10   5        6.12        4.17      1.00 o
   5  10   5       76.71       69.45      3.32 o
   6  10   5       35.37       33.52      2.05 o
   7  10   5      256.72      269.74      6.05 o
   8  10   5       16.52       15.64      1.43 o
   9  10   5       11.04       10.10      1.67 o
  -4  11   5        0.67        1.88      0.77 o
  -3  11   5        1.06        0.12      0.61 o
  -2  11   5       31.18       40.13      2.29 o
  -1  11   5        0.98        1.78      1.17 o
   0  11   5        0.87        1.80      1.12 o
   1  11   5      360.47      320.45     10.96 o
   2  11   5       55.73       53.70      4.49 o
   3  11   5        7.08        7.83      1.58 o
   4  11   5      383.39      379.93      9.26 o
   5  11   5      481.90      504.55     12.24 o
   6  11   5       41.38       39.39      3.23 o
   7  11   5        0.17        0.61      0.71 o
   8  11   5      367.60      390.11      9.33 o
  -2  12   5      102.20       85.49      3.22 o
  -1  12   5       82.54       85.63      3.28 o
   0  12   5        0.47        0.87      0.89 o
   1  12   5        8.18        8.17      1.64 o
   2  12   5      209.03      196.01     11.49 o
   3  12   5       70.04       60.31      3.38 o
   4  12   5      243.90      253.18     10.16 o
   5  12   5      458.15      490.17     11.11 o
   6  12   5       16.73       19.75      2.00 o
   7  12   5      130.13      137.30      6.18 o
   0  13   5       28.65       37.84      1.97 o
   1  13   5       94.73      104.27      4.37 o
   2  13   5        6.91        9.71      1.56 o
   3  13   5       36.39       36.82      2.77 o
   4  13   5      160.39      175.18      5.96 o
   5  13   5       24.35       21.02      5.62 o
   6  13   5      348.96      346.05     10.96 o
  -5 -11   6       87.67       94.47      6.39 o
  -4 -11   6       34.43       38.48      2.88 o
  -3 -11   6       24.79       24.60      2.65 o
  -2 -11   6      421.61      419.31     14.69 o
  -1 -11   6      257.04      292.90     12.57 o
   0 -11   6       69.04       70.73      6.06 o
  -7 -10   6       12.18       15.19      1.71 o
  -6 -10   6      156.96      166.95     10.65 o
  -5 -10   6      115.23      118.74      5.38 o
  -4 -10   6      116.82      107.21      5.72 o
  -3 -10   6      223.86      227.54      8.75 o
  -2 -10   6       42.55       30.55      3.48 o
  -1 -10   6      109.27      101.52      8.62 o
   0 -10   6        0.06        3.04      2.28 o
   1 -10   6      605.72      619.25     20.51 o
   2 -10   6        1.79        4.05      1.34 o
  -8  -9   6      488.85      475.79     25.56 o
  -7  -9   6       45.83       47.10      4.53 o
  -6  -9   6        0.78       -0.32      1.39 o
  -5  -9   6      312.50      340.84     13.33 o
  -4  -9   6        0.01       -0.31      1.22 o
  -3  -9   6       36.01       29.52      3.54 o
  -2  -9   6      974.05      890.63     19.23 o
  -1  -9   6       40.01       41.44      4.40 o
   0  -9   6      596.11      606.88     14.60 o
   1  -9   6     1305.10     1398.47     27.31 o
   2  -9   6      147.96      152.82      5.77 o
   3  -9   6        0.53        0.45      1.21 o
   4  -9   6       41.65       43.60      4.27 o
  -8  -8   6      283.30      258.24     10.07 o
  -7  -8   6        0.22        2.72      1.64 o
  -6  -8   6       11.57       11.58      2.83 o
  -5  -8   6       40.25       40.27      5.11 o
  -4  -8   6        2.57        8.41      2.65 o
  -3  -8   6      239.07      227.25      7.30 o
  -2  -8   6     1403.62     1230.26     17.73 o
  -1  -8   6       55.53       51.53      5.12 o
   0  -8   6      121.62      132.51      5.11 o
   1  -8   6      737.84      717.31     13.42 o
   2  -8   6        6.22        8.91      1.58 o
   3  -8   6        5.95        7.05      1.62 o
   4  -8   6      650.23      645.82     13.66 o
   5  -8   6       20.63       23.92      2.44 o
   6  -8   6      118.48      152.49      7.04 o
  -9  -7   6       21.00       27.01      2.08 o
  -8  -7   6      172.22      164.33      6.05 o
  -7  -7   6      313.43      330.36     13.43 o
  -6  -7   6     1297.60     1281.16     27.57 o
  -5  -7   6       36.13       34.10      2.63 o
  -4  -7   6        7.33        6.31      1.42 o
  -3  -7   6        6.20       11.12      1.57 o
  -2  -7   6       31.54       34.79      3.67 o
  -1  -7   6        0.50        1.15      0.72 o
   0  -7   6      280.52      278.34      5.30 o
   1  -7   6      166.36      162.75      4.06 o
   2  -7   6      415.23      392.97      8.44 o
   3  -7   6      165.94      163.98      5.49 o
   4  -7   6      435.81      426.39     32.07 o
   5  -7   6        0.01        1.63      1.13 o
   6  -7   6        1.42        0.29      1.37 o
   7  -7   6       82.20       72.35      3.49 o
 -10  -6   6       23.88       22.54      1.84 o
  -9  -6   6        4.39        4.34      1.58 o
  -8  -6   6      680.47      630.56     12.50 o
  -7  -6   6      239.66      241.66      8.29 o
  -6  -6   6       23.58       23.28      2.25 o
  -5  -6   6      649.09      601.34     10.86 o
  -4  -6   6       30.66       28.90      2.90 o
  -3  -6   6      117.03      121.77      9.79 o
  -2  -6   6       16.74       23.60      2.70 o
  -1  -6   6       27.26       28.70      2.19 o
   0  -6   6     3308.04     3293.33     33.11 o
   1  -6   6        1.16        1.28      0.67 o
   2  -6   6       74.45       73.20      3.76 o
   3  -6   6        5.23        3.87      1.06 o
   4  -6   6       40.68       40.93      2.38 o
   5  -6   6       26.72       35.48      5.18 o
   6  -6   6      179.67      192.52     10.45 o
   7  -6   6      329.77      351.31      9.10 o
 -10  -5   6        3.49        1.21      1.19 o
  -9  -5   6      184.16      177.87      9.29 o
  -8  -5   6      155.49      152.99      6.39 o
  -7  -5   6       23.39       23.81      1.95 o
  -6  -5   6      911.45      886.43     11.37 o
  -5  -5   6        0.74        1.72      1.29 o
  -4  -5   6      601.32      548.98     11.97 o
  -3  -5   6        2.37        3.86      1.31 o
  -2  -5   6       20.02       23.16      1.59 o
  -1  -5   6      457.60      442.18      7.78 o
   0  -5   6      150.62      180.13      4.39 o
   1  -5   6       26.26       27.68      2.30 o
   2  -5   6      971.87      954.29     10.60 o
   3  -5   6      628.84      616.27     11.76 o
   4  -5   6      231.00      215.34      4.93 o
   5  -5   6       55.17       57.59      3.06 o
   6  -5   6      222.10      239.80      8.70 o
   7  -5   6        2.45        2.58      1.22 o
   8  -5   6        2.16        1.17      0.58 o
 -10  -4   6       13.47       13.01      1.66 o
  -9  -4   6       31.99       38.64      2.67 o
  -8  -4   6      168.33      171.60      7.10 o
  -7  -4   6        4.55        4.01      0.78 o
  -6  -4   6     5211.51     4958.29     34.94 o
  -5  -4   6      306.78      307.06      6.46 o
  -4  -4   6      246.75      240.42      6.34 o
  -3  -4   6       77.62       77.36      3.08 o
  -2  -4   6      230.96      237.48      4.36 o
  -1  -4   6      145.52      118.56      5.28 o
   0  -4   6       14.37       16.64      1.48 o
   1  -4   6      159.50      170.03      5.61 o
   2  -4   6     8020.88     7702.33     44.54 o
   3  -4   6      190.79      188.11      5.95 o
   4  -4   6       59.83       61.83      3.68 o
   5  -4   6      173.05      188.87      4.93 o
   6  -4   6      435.01      377.44      7.72 o
   7  -4   6        1.98        1.29      1.67 o
   8  -4   6      269.92      266.39      8.30 o
   9  -4   6      283.88      261.65      9.36 o
 -10  -3   6        3.94        3.38      0.88 o
  -9  -3   6      325.75      359.30      8.02 o
  -8  -3   6       13.16       11.10      1.90 o
  -7  -3   6      198.64      189.78      4.75 o
  -6  -3   6     1201.40     1151.02     23.68 o
  -5  -3   6     1277.08     1287.07     12.88 o
  -4  -3   6      139.75      148.70      4.84 o
  -3  -3   6       14.61       12.33      1.24 o
  -2  -3   6     2719.82     2810.84     15.55 o
  -1  -3   6       77.96       77.95      2.28 o
   0  -3   6      447.44      470.63      5.96 o
   1  -3   6      887.18      899.20     15.18 o
   2  -3   6       74.79       48.82      2.86 o
   3  -3   6        0.05        0.71      0.90 o
   4  -3   6      264.09      251.55      6.06 o
   5  -3   6     1074.52     1025.81     14.48 o
   6  -3   6       28.86       19.01      2.08 o
   7  -3   6      166.81      143.19      5.55 o
   8  -3   6      672.48      655.29      9.76 o
   9  -3   6      195.83      222.09      5.58 o
 -10  -2   6      186.09      172.84      4.09 o
  -9  -2   6      216.83      212.14      6.23 o
  -8  -2   6        6.18        8.73      1.81 o
  -7  -2   6       54.77       55.80      2.90 o
  -6  -2   6        2.43        2.12      0.67 o
  -5  -2   6       28.73       29.27      1.96 o
  -4  -2   6      801.75      884.59     11.48 o
  -3  -2   6        7.93        4.79      1.03 o
  -2  -2   6      698.22      730.09      9.45 o
  -1  -2   6      107.13      118.47      2.30 o
   0  -2   6       11.92        7.29      0.78 o
   1  -2   6       41.94       66.33      1.98 o
   2  -2   6       92.86      113.82      3.38 o
   3  -2   6       14.94       22.00      1.60 o
   4  -2   6      223.61      176.27      4.85 o
   5  -2   6       19.23       14.83      2.25 o
   6  -2   6       28.56       30.07      2.03 o
   7  -2   6       46.22       18.35      1.64 o
   8  -2   6      234.86      203.23      5.70 o
   9  -2   6       18.43       25.22      2.15 o
  10  -2   6      214.74      232.10      4.83 o
 -10  -1   6      187.62      200.34      4.31 o
  -9  -1   6      219.74      202.87      5.24 o
  -8  -1   6       14.02       14.23      1.33 o
  -7  -1   6      516.26      526.27     11.16 o
  -6  -1   6        6.33        8.65      1.75 o
  -5  -1   6       10.43       10.58      1.40 o
  -4  -1   6        2.57        4.01      0.93 o
  -3  -1   6      508.46      489.76      7.88 o
  -2  -1   6      521.37      574.03      7.28 o
  -1  -1   6     2866.04     3169.82     15.98 o
   0  -1   6      745.67      757.20      8.43 o
   1  -1   6      283.32      293.37      4.02 o
   2  -1   6     1789.38     2027.41     13.65 o
   3  -1   6      972.37      999.62      9.13 o
   4  -1   6       48.61       29.76      1.84 o
   5  -1   6        3.36        2.37      1.00 o
   6  -1   6      137.97      143.78      6.78 o
   7  -1   6      660.58      619.78     10.03 o
   8  -1   6        6.08        3.48      1.12 o
   9  -1   6        7.45        7.09      1.33 o
  10  -1   6       29.64       32.19      2.11 o
 -10   0   6      236.08      257.47      5.66 o
  -9   0   6       67.94       61.52      2.89 o
  -8   0   6       92.71       92.07      3.77 o
  -7   0   6      244.87      224.19      4.75 o
  -6   0   6      130.25      128.60      9.15 o
  -5   0   6      156.39      149.61      6.14 o
  -4   0   6     1089.81     1098.32     15.69 o
  -3   0   6      273.67      270.97      7.36 o
  -2   0   6      119.49      120.38      3.84 o
  -1   0   6      573.06      600.96      6.50 o
   0   0   6     1085.19     1108.47     11.35 o
   1   0   6        1.51        2.42      0.37 o
   2   0   6      100.17      131.22      2.82 o
   3   0   6     4004.50     4058.97     23.58 o
   4   0   6      376.79      338.24      4.68 o
   5   0   6       88.68       94.37      3.59 o
   6   0   6     1700.38     1494.65     21.17 o
   7   0   6      374.60      337.76      6.67 o
   8   0   6       43.76       35.86      2.19 o
   9   0   6      131.23      133.75      5.23 o
  10   0   6      329.50      339.84      7.10 o
 -10   1   6       47.17       51.88      3.04 o
  -9   1   6       54.51       51.04      3.06 o
  -8   1   6      263.78      256.25      5.65 o
  -7   1   6      167.63      165.63      4.10 o
  -6   1   6       11.29       16.94      2.34 o
  -5   1   6     2921.53     3054.52     24.85 o
  -4   1   6     1209.89     1194.40     11.51 o
  -3   1   6        2.26        3.00      0.81 o
  -2   1   6      849.57      860.49      9.70 o
  -1   1   6     8343.67     8392.18    104.48 o
   0   1   6      838.84      900.47     12.65 o
   1   1   6       21.07       26.94      0.99 o
   2   1   6      994.38     1033.75     10.71 o
   3   1   6     2300.30     2473.75     22.00 o
   4   1   6       20.41       24.88      1.37 o
   5   1   6     1407.97     1363.33     13.08 o
   6   1   6      195.83      166.69      4.90 o
   7   1   6        0.55        2.99      0.96 o
   8   1   6      313.80      285.71      6.79 o
   9   1   6     2120.02     1957.06     24.98 o
  10   1   6      183.08      187.41      4.69 o
 -10   2   6       39.11       45.13      2.50 o
  -9   2   6      370.98      389.01      8.29 o
  -8   2   6      476.99      501.48     10.15 o
  -7   2   6       19.23       23.08      1.74 o
  -6   2   6        0.59        1.75      1.15 o
  -5   2   6        2.93        6.59      1.28 o
  -4   2   6      382.53      409.38      6.86 o
  -3   2   6       46.09       41.42      1.85 o
  -2   2   6      502.84      492.45      5.87 o
  -1   2   6        1.85        4.38      0.60 o
   0   2   6       37.24       53.39      1.74 o
   1   2   6      337.67      312.27      6.01 o
   2   2   6      671.49      635.23     11.07 o
   3   2   6       10.36       13.56      1.11 o
   4   2   6      232.56      263.00      4.86 o
   5   2   6      978.65      940.55     13.25 o
   6   2   6      878.37      829.43     16.80 o
   7   2   6      365.83      365.39      9.03 o
   8   2   6        1.39        1.64      0.72 o
   9   2   6      323.94      313.69      8.09 o
  10   2   6       35.59       29.01      2.22 o
  11   2   6       99.76      109.69      5.63 o
  -9   3   6      845.37      883.56      9.67 o
  -8   3   6      230.41      239.45      7.91 o
  -7   3   6        1.66        1.51      1.23 o
  -6   3   6       86.98       80.55      3.55 o
  -5   3   6       69.33       62.94      4.49 o
  -4   3   6       23.99       28.10      2.21 o
  -3   3   6      580.36      569.18      6.90 o
  -2   3   6     1526.10     1508.62     10.58 o
  -1   3   6       98.13       94.62      2.52 o
   0   3   6      918.91     1007.80     12.82 o
   1   3   6     1551.79     1772.01     27.87 o
   2   3   6       54.18       54.84      1.86 o
   3   3   6       99.31      119.00      3.26 o
   4   3   6     1265.57     1308.60     46.76 o
   5   3   6      920.07      872.74     22.65 o
   6   3   6      133.13      122.74      4.52 o
   7   3   6     2121.58     2027.23     30.72 o
   8   3   6      534.81      517.94      9.03 o
   9   3   6        9.10        7.84      1.48 o
  10   3   6      169.69      165.77      5.27 o
  11   3   6      899.73      974.95     12.19 o
  -9   4   6      138.34      145.75      5.14 o
  -8   4   6      277.46      277.76      7.15 o
  -7   4   6       12.16       11.43      1.96 o
  -6   4   6      347.81      356.30      6.68 o
  -5   4   6        7.57       10.96      1.93 o
  -4   4   6       53.76       59.67      4.21 o
  -3   4   6      717.39      699.70     10.18 o
  -2   4   6      242.53      236.52      4.43 o
  -1   4   6     1333.77     1486.19     17.84 o
   0   4   6      311.26      348.24      5.47 o
   1   4   6      634.93      796.92      9.75 o
   2   4   6      190.44      199.86      6.42 o
   3   4   6       25.99       13.13      1.39 o
   4   4   6     1009.66     1032.78     22.42 o
   5   4   6        0.49        0.54      0.96 o
   6   4   6        0.68        0.93      1.09 o
   7   4   6     2615.12     2525.07     28.75 o
   8   4   6      889.58      854.57     11.57 o
   9   4   6        1.95        4.37      1.68 o
  10   4   6       85.69       87.16      5.38 o
  11   4   6      324.56      349.85      7.43 o
  -9   5   6       50.55       56.27      2.76 o
  -8   5   6      258.82      276.97      6.53 o
  -7   5   6      377.08      388.67     23.90 o
  -6   5   6      934.56      893.83     15.12 o
  -5   5   6        0.52        1.44      0.66 o
  -4   5   6      571.96      567.22     38.58 o
  -3   5   6       41.99       35.41      1.99 o
  -2   5   6      721.02      713.16      8.02 o
  -1   5   6     1002.01     1017.46      9.14 o
   0   5   6     6381.31     5944.62     27.91 o
   1   5   6      467.28      470.43      5.97 o
   2   5   6      353.68      424.45      7.50 o
   3   5   6      891.24      884.39     13.99 o
   4   5   6      435.04      392.12      7.83 o
   5   5   6       12.35       10.88      1.47 o
   6   5   6      355.35      317.91     10.10 o
   7   5   6      815.05      766.80      8.61 o
   8   5   6       10.07       11.70      1.54 o
   9   5   6       37.15       39.90      2.91 o
  10   5   6        4.20        5.56      1.46 o
  11   5   6       44.38       42.85      2.60 o
  -8   6   6     1502.57     1573.44     16.71 o
  -7   6   6      849.55      860.68     14.80 o
  -6   6   6        4.76        2.90      1.19 o
  -5   6   6       94.74       78.66      2.71 o
  -4   6   6      969.22      952.41     10.60 o
  -3   6   6       20.63       14.17      1.80 o
  -2   6   6      182.79      190.19      4.51 o
  -1   6   6     1228.58     1264.40     12.44 o
   0   6   6     3141.99     3054.72     44.96 o
   1   6   6      401.45      454.79      8.22 o
   2   6   6      719.75      774.14     10.96 o
   3   6   6      578.64      535.80     11.86 o
   4   6   6      275.81      300.75      9.18 o
   5   6   6      392.63      413.55      8.83 o
   6   6   6     1096.07     1005.32     18.20 o
   7   6   6      190.47      183.09      4.52 o
   8   6   6        0.22        1.27      0.90 o
   9   6   6      858.54      858.60     11.00 o
  10   6   6      387.02      403.48     19.57 o
  11   6   6        8.97        9.89      1.80 o
  -7   7   6        0.72        0.14      0.80 o
  -6   7   6        3.62        5.83      1.22 o
  -5   7   6       14.82       13.98      1.39 o
  -4   7   6      301.81      278.09      6.01 o
  -3   7   6       78.75       79.17      3.19 o
  -2   7   6      293.06      285.61     11.08 o
  -1   7   6      434.10      445.60     12.25 o
   0   7   6      847.09      837.68     12.95 o
   1   7   6        2.79        5.16      1.01 o
   2   7   6      210.10      204.89      6.07 o
   3   7   6      161.79      156.77      6.79 o
   4   7   6      259.58      276.40      9.30 o
   5   7   6      119.24      104.16      6.18 o
   6   7   6       19.20       21.54      1.32 o
   7   7   6       54.22       55.99      2.50 o
   8   7   6     1000.87      990.97     14.40 o
   9   7   6        2.13        3.07      0.92 o
  10   7   6       33.01       35.08      2.17 o
  -7   8   6        2.34        3.07      0.80 o
  -6   8   6      277.78      265.51      6.46 o
  -5   8   6      302.80      323.30      8.10 o
  -4   8   6       34.93       33.95      2.60 o
  -3   8   6        9.04        9.62      1.10 o
  -2   8   6      142.81      140.13      3.68 o
  -1   8   6      152.13      151.10      5.72 o
   0   8   6     1325.19     1329.79     18.78 o
   1   8   6       66.14       56.83      2.85 o
   2   8   6     1643.76     1635.38     17.95 o
   3   8   6       57.34       55.76      4.32 o
   4   8   6       22.97       22.74      2.84 o
   5   8   6       57.02       47.19      2.10 o
   6   8   6        3.51        3.34      0.69 o
   7   8   6        0.06        1.37      0.73 o
   8   8   6      300.47      310.50      6.69 o
   9   8   6      229.60      224.83      6.11 o
  10   8   6        0.00        1.89      2.48 o
  -6   9   6      170.93      187.90      5.74 o
  -5   9   6      188.26      179.77      5.46 o
  -4   9   6        0.72        2.92      0.92 o
  -3   9   6      123.60      121.46      4.32 o
  -2   9   6      463.15      441.87      6.99 o
  -1   9   6      148.75      147.28      5.01 o
   0   9   6      677.86      647.88     10.72 o
   1   9   6      487.21      460.47      6.35 o
   2   9   6       71.18       69.20      2.55 o
   3   9   6      358.55      335.77      6.79 o
   4   9   6      569.04      525.91      8.24 o
   5   9   6      601.62      549.14      7.66 o
   6   9   6       33.11       34.84      2.42 o
   7   9   6       61.53       58.44      3.00 o
   8   9   6      305.34      301.11      6.50 o
   9   9   6       99.95      103.16      3.86 o
  10   9   6      208.99      215.01      7.40 o
  -5  10   6        0.32        0.36      1.22 o
  -4  10   6      276.99      250.64      6.30 o
  -3  10   6      286.50      288.78      5.54 o
  -2  10   6      215.86      194.94      5.35 o
  -1  10   6       45.03       40.78      2.68 o
   0  10   6        2.34        2.78      1.20 o
   1  10   6        4.14        4.08      1.23 o
   2  10   6       55.45       54.40      2.46 o
   3  10   6       13.50       18.99      1.67 o
   4  10   6     1004.15      989.45     18.14 o
   5  10   6       20.75       20.58      1.87 o
   6  10   6       58.46       59.56      2.64 o
   7  10   6       96.83       94.59      3.17 o
   8  10   6       36.37       35.79      2.03 o
   9  10   6       49.03       48.16      2.84 o
  -4  11   6      184.30      198.10      7.63 o
  -3  11   6      145.80      133.63      3.17 o
  -2  11   6       51.61       63.61      2.75 o
  -1  11   6      244.49      243.32     14.49 o
   0  11   6      300.58      297.35      7.92 o
   1  11   6      322.23      324.51      8.36 o
   2  11   6       41.21       41.35      2.98 o
   3  11   6      226.96      223.34      6.02 o
   4  11   6       71.01       78.28      7.74 o
   5  11   6        3.93        2.62      1.51 o
   6  11   6       35.56       42.61      2.74 o
   7  11   6      384.42      379.35     10.85 o
   8  11   6       54.26       48.79      3.18 o
  -2  12   6        2.66        3.23      0.57 o
  -1  12   6       21.47       24.69      2.29 o
   0  12   6        3.03        5.23      1.41 o
   1  12   6        3.60        2.74      1.05 o
   2  12   6       26.37       31.85      3.07 o
   3  12   6       46.36       48.14      2.91 o
   4  12   6        0.42        0.95      0.90 o
   5  12   6       26.73       27.76      2.24 o
   6  12   6        6.30        5.84      1.14 o
   7  12   6       23.86       26.28      4.85 o
   0  13   6        2.95        3.68      1.31 o
   1  13   6      172.03      198.93      5.77 o
   2  13   6      103.61      104.54      4.40 o
   3  13   6       18.06       19.83      2.03 o
   4  13   6       25.79       23.71      2.28 o
   5  13   6       96.23       91.56      5.84 o
  -2 -11   7        1.65        3.29      1.35 o
  -1 -11   7      218.12      250.60     10.14 o
  -6 -10   7       63.60       66.17      3.68 o
  -5 -10   7       33.09       42.68      2.94 o
  -4 -10   7       51.39       44.71      5.26 o
  -3 -10   7      414.92      428.96     10.96 o
  -2 -10   7      383.97      360.41     10.57 o
  -1 -10   7       62.51       50.98      5.84 o
   0 -10   7      401.80      462.92     16.91 o
   1 -10   7      145.46      181.49      6.39 o
   2 -10   7        2.40        0.75      1.11 o
  -7  -9   7      652.96      762.82     17.61 o
  -6  -9   7       60.96       68.76      4.06 o
  -5  -9   7        1.25        0.91      1.12 o
  -4  -9   7      107.39      108.58      5.96 o
  -3  -9   7      254.31      275.05      9.88 o
  -2  -9   7        0.78        3.70      1.49 o
  -1  -9   7      100.67       98.67      4.79 o
   0  -9   7        5.54        7.31      1.84 o
   1  -9   7      228.45      230.27      8.60 o
   2  -9   7       65.58       69.51      4.66 o
   3  -9   7      138.18      147.93      7.96 o
   4  -9   7      255.05      295.14      9.87 o
  -8  -8   7      259.84      253.82      8.76 o
  -7  -8   7       33.06       45.79      5.45 o
  -6  -8   7       82.95       90.61      6.85 o
  -5  -8   7       20.22       23.17      2.90 o
  -4  -8   7      207.24      200.70      8.28 o
  -3  -8   7      106.01       79.69      4.23 o
  -2  -8   7       51.97       49.66      3.58 o
  -1  -8   7      399.99      376.12      9.91 o
   0  -8   7      253.97      261.03     12.42 o
   1  -8   7      142.67      139.61      7.21 o
   2  -8   7      311.26      321.04      8.76 o
   3  -8   7        2.05        2.19      1.63 o
   4  -8   7       22.77       23.13      3.45 o
   5  -8   7       88.24      113.29      6.66 o
  -8  -7   7      341.52      284.94     10.38 o
  -7  -7   7        0.55       -1.18      1.95 o
  -6  -7   7        2.96        1.14      1.65 o
  -5  -7   7       31.87       34.28      4.65 o
  -4  -7   7       71.46       67.01      3.68 o
  -3  -7   7       15.28       19.70      2.34 o
  -2  -7   7       34.15       29.72      2.42 o
  -1  -7   7      340.86      338.70      8.02 o
   0  -7   7        2.04        1.86      1.54 o
   1  -7   7      631.52      629.19     12.63 o
   2  -7   7       11.82       12.21      1.52 o
   3  -7   7       53.37       50.41      3.60 o
   4  -7   7       19.02       24.16      2.92 o
   5  -7   7      195.64      201.10     10.17 o
   6  -7   7      346.87      404.31     12.72 o
  -9  -6   7       91.21      108.57      6.05 o
  -8  -6   7      780.03      738.37     20.66 o
  -7  -6   7      133.66      136.47      6.06 o
  -6  -6   7      323.51      307.62     13.61 o
  -5  -6   7      209.56      204.74      7.65 o
  -4  -6   7        0.95        3.70      1.02 o
  -3  -6   7        4.15        2.16      0.74 o
  -2  -6   7       81.71       79.53      5.06 o
  -1  -6   7        0.29       -1.58      2.93 o
   0  -6   7        7.24        9.45      3.26 o
   1  -6   7      100.41       94.81      3.10 o
   2  -6   7     3251.00     3110.13     23.81 o
   3  -6   7       11.26        8.94      1.22 o
   4  -6   7      185.74      178.81     14.01 o
   5  -6   7       10.02        9.67      2.61 o
   6  -6   7       93.58       98.08      7.21 o
   7  -6   7       38.02       45.73      3.07 o
 -10  -5   7        2.90        3.54      0.88 o
  -9  -5   7      280.76      285.00      7.50 o
  -8  -5   7        7.37        7.55      1.86 o
  -7  -5   7        0.45       -0.07      1.14 o
  -6  -5   7      228.73      223.65      5.72 o
  -5  -5   7     1717.21     1594.43     24.17 o
  -4  -5   7        0.24        1.49      0.96 o
  -3  -5   7      177.48      178.12      8.70 o
  -2  -5   7      121.82      142.07      6.49 o
  -1  -5   7       69.62       69.61      4.54 o
   0  -5   7       29.94       26.73      3.65 o
   1  -5   7      308.72      304.71      8.28 o
   2  -5   7     1194.62     1163.78     25.09 o
   3  -5   7        0.06        1.82      0.79 o
   4  -5   7        1.26        2.86      1.06 o
   5  -5   7      148.17      132.14     15.68 o
   6  -5   7        0.45        0.67      1.16 o
   7  -5   7       87.68       92.30      3.87 o
   8  -5   7      356.43      397.11     11.82 o
 -10  -4   7       33.48       30.15      2.15 o
  -9  -4   7       34.85       31.37      2.82 o
  -8  -4   7       36.67       39.04      3.30 o
  -7  -4   7        3.90        4.13      0.82 o
  -6  -4   7      385.53      369.15      5.98 o
  -5  -4   7        1.96        1.45      0.86 o
  -4  -4   7       21.90       22.49      2.06 o
  -3  -4   7      725.54      724.25     11.28 o
  -2  -4   7       11.10       17.45      1.28 o
  -1  -4   7        2.29        3.55      0.71 o
   0  -4   7       36.19       50.09      2.68 o
   1  -4   7        6.80        5.33      0.94 o
   2  -4   7     1136.40     1116.76     14.07 o
   3  -4   7        0.62        0.96      0.67 o
   4  -4   7      970.18      876.25     11.88 o
   5  -4   7      348.11      303.24      9.33 o
   6  -4   7       93.94       68.79      6.67 o
   7  -4   7      115.63      131.09      5.05 o
   8  -4   7        9.95       11.73      1.42 o
 -10  -3   7      116.62      116.48      3.55 o
  -9  -3   7       85.05       70.12      3.37 o
  -8  -3   7       40.23       32.50      3.15 o
  -7  -3   7      323.61      310.41      6.85 o
  -6  -3   7     1434.73     1399.54     10.65 o
  -5  -3   7      193.13      191.08      5.17 o
  -4  -3   7      621.29      637.87     10.47 o
  -3  -3   7       14.77       19.60      1.88 o
  -2  -3   7      223.63      210.75      3.80 o
  -1  -3   7       55.23       46.34      1.79 o
   0  -3   7      965.91      947.79     10.65 o
   1  -3   7      241.74      260.73      4.15 o
   2  -3   7       34.65       33.20      2.55 o
   3  -3   7     1174.54     1112.59     15.54 o
   4  -3   7        5.62        7.89      1.18 o
   5  -3   7       19.96       24.82      2.09 o
   6  -3   7      100.87      105.47      4.84 o
   7  -3   7       15.00       25.09      2.95 o
   8  -3   7      179.60      183.42      7.18 o
   9  -3   7       29.63       27.04      2.28 o
 -10  -2   7       56.72       57.71      2.16 o
  -9  -2   7      113.71      111.02      4.29 o
  -8  -2   7       15.34       16.13      2.30 o
  -7  -2   7       68.96       67.66      3.20 o
  -6  -2   7      259.23      273.12      6.35 o
  -5  -2   7      254.40      260.77      5.93 o
  -4  -2   7       29.55       28.99      2.30 o
  -3  -2   7      270.15      273.02      6.93 o
  -2  -2   7      132.83      126.13      3.34 o
  -1  -2   7       12.19       15.12      0.94 o
   0  -2   7        0.08        1.19      0.59 o
   1  -2   7       45.29       50.96      1.97 o
   2  -2   7       65.04       88.33      2.94 o
   3  -2   7      549.55      508.83      7.31 o
   4  -2   7      188.16      179.18      4.65 o
   5  -2   7       52.75       45.18      3.84 o
   6  -2   7      351.81      321.35      8.36 o
   7  -2   7      231.05      209.32      5.90 o
   8  -2   7        0.20       -0.56      1.05 o
   9  -2   7      250.84      308.51      6.74 o
 -10  -1   7       84.26       80.51      2.93 o
  -9  -1   7        9.40       10.43      1.26 o
  -8  -1   7      231.17      221.83      6.49 o
  -7  -1   7      870.20      821.30     11.33 o
  -6  -1   7      524.32      537.44     12.56 o
  -5  -1   7     1169.79     1170.16     14.31 o
  -4  -1   7       28.62       34.91      3.10 o
  -3  -1   7      137.58      146.77      5.71 o
  -2  -1   7      735.02      769.33     10.75 o
  -1  -1   7      512.15      601.23     10.72 o
   0  -1   7      118.27      101.45      2.37 o
   1  -1   7        4.01        3.59      0.67 o
   2  -1   7      343.73      356.56      5.64 o
   3  -1   7       39.32       41.76      2.07 o
   4  -1   7      316.84      293.43      5.41 o
   5  -1   7       14.02        8.90      1.79 o
   6  -1   7      441.46      386.06      7.73 o
   7  -1   7        1.32        8.11      1.08 o
   8  -1   7       23.59       19.84      2.18 o
   9  -1   7       87.55       90.91      3.98 o
  10  -1   7      241.33      292.70      7.16 o
 -10   0   7        3.61        3.87      1.08 o
  -9   0   7      511.41      494.77      7.62 o
  -8   0   7        1.35        1.30      1.16 o
  -7   0   7      257.46      250.56      5.57 o
  -6   0   7        0.37        0.47      0.82 o
  -5   0   7       84.36       82.23      3.92 o
  -4   0   7       18.01       14.01      2.62 o
  -3   0   7        1.40        2.20      0.98 o
  -2   0   7      126.78      125.41      5.22 o
  -1   0   7       27.34       25.36      1.62 o
   0   0   7      362.73      332.29      4.50 o
   1   0   7      194.02      194.35      2.94 o
   2   0   7       47.96       50.85      2.10 o
   3   0   7      487.09      491.99      6.25 o
   4   0   7        9.40        5.11      0.74 o
   5   0   7      257.93      288.94      7.65 o
   6   0   7       52.54       59.95      3.42 o
   7   0   7        1.75        2.81      0.80 o
   8   0   7        5.57        2.21      0.80 o
   9   0   7       65.63       66.27      3.04 o
  10   0   7       20.56       21.04      2.12 o
 -10   1   7        2.69        3.49      0.85 o
  -9   1   7      154.26      148.64      4.89 o
  -8   1   7      129.51      141.64      4.08 o
  -7   1   7       66.92       59.81      2.48 o
  -6   1   7      346.60      322.63      6.22 o
  -5   1   7       67.79       72.53      3.65 o
  -4   1   7      310.85      364.32      7.74 o
  -3   1   7       91.67       82.73      3.52 o
  -2   1   7      784.99      825.29      8.89 o
  -1   1   7      444.65      563.91      7.20 o
   0   1   7       53.26       65.38      1.98 o
   1   1   7      290.47      323.21      5.51 o
   2   1   7      150.28      155.51      2.73 o
   3   1   7       73.97       81.73      2.47 o
   4   1   7      623.38      607.83      7.61 o
   5   1   7        8.23        7.68      1.86 o
   6   1   7      810.28      758.60     10.75 o
   7   1   7       18.43       15.77      1.33 o
   8   1   7       41.96       39.52      2.35 o
   9   1   7      209.70      213.80      5.55 o
  10   1   7        6.49        5.01      0.94 o
  -9   2   7       70.49       74.32      2.95 o
  -8   2   7      201.27      189.15      6.00 o
  -7   2   7       86.55       83.29      2.88 o
  -6   2   7      162.13      161.35      4.61 o
  -5   2   7      593.17      548.76     20.01 o
  -4   2   7      105.47       88.08      3.40 o
  -3   2   7      599.99      555.04      7.10 o
  -2   2   7       97.14       89.81      3.01 o
  -1   2   7      103.33      103.36      3.04 o
   0   2   7      426.95      420.57     10.35 o
   1   2   7     1919.02     2093.98     13.24 o
   2   2   7      769.21      712.18      6.47 o
   3   2   7       15.36       16.87      1.21 o
   4   2   7     1666.65     1770.37     16.61 o
   5   2   7        1.89        5.03      1.56 o
   6   2   7        1.59        1.86      0.92 o
   7   2   7      519.64      460.05      6.13 o
   8   2   7        0.63        1.14      0.74 o
   9   2   7      164.62      160.86      4.89 o
  10   2   7      140.70      148.36      4.62 o
  -9   3   7        9.65       10.49      1.25 o
  -8   3   7       13.54       14.48      2.15 o
  -7   3   7       43.32       36.32      2.71 o
  -6   3   7       99.50       92.26      3.84 o
  -5   3   7      550.71      541.16     10.28 o
  -4   3   7      150.45      159.14      4.62 o
  -3   3   7        2.60        0.88      0.66 o
  -2   3   7      792.44      802.55     10.12 o
  -1   3   7        1.46        1.41      0.54 o
   0   3   7       81.68       73.33      2.55 o
   1   3   7      164.62      126.06      3.38 o
   2   3   7      128.69      150.66      3.76 o
   3   3   7      398.41      447.55      6.53 o
   4   3   7       33.37       41.92      2.81 o
   5   3   7      304.59      299.01      6.83 o
   6   3   7        2.51        3.66      1.01 o
   7   3   7       97.73       93.23      3.02 o
   8   3   7      237.57      223.35      5.35 o
   9   3   7       12.78        9.69      2.03 o
  10   3   7       13.48       18.77      5.10 o
  -9   4   7       19.36       23.11      1.96 o
  -8   4   7      214.53      226.42      7.22 o
  -7   4   7      381.79      366.69      8.19 o
  -6   4   7        9.72        9.37      1.25 o
  -5   4   7       35.15       39.61      2.30 o
  -4   4   7      176.25      172.58      7.29 o
  -3   4   7        2.05        4.70      1.00 o
  -2   4   7       84.99       77.86      3.06 o
  -1   4   7      288.24      291.34      5.60 o
   0   4   7     1857.16     2142.13     16.21 o
   1   4   7       75.95       89.29      3.30 o
   2   4   7      229.42      238.07      4.83 o
   3   4   7      740.62      803.41      9.14 o
   4   4   7      128.08      116.36      4.31 o
   5   4   7      247.31      225.91      6.68 o
   6   4   7       65.02       55.20      3.18 o
   7   4   7      343.11      340.51      5.44 o
   8   4   7      131.96      135.37      4.16 o
   9   4   7        0.75        0.42      1.23 o
  10   4   7       91.66       95.05      4.75 o
  -8   5   7        0.03       -0.19      0.66 o
  -7   5   7       12.46       16.77      1.48 o
  -6   5   7       29.76       29.38      2.19 o
  -5   5   7       42.38       46.33      2.12 o
  -4   5   7       91.40       85.45      5.35 o
  -3   5   7      825.85      858.25     18.74 o
  -2   5   7      220.54      197.46      5.10 o
  -1   5   7       74.10       76.45      3.05 o
   0   5   7     1320.87     1416.00     16.87 o
   1   5   7      642.05      732.55     10.22 o
   2   5   7        7.26       15.15      2.29 o
   3   5   7      911.95      883.91     17.39 o
   4   5   7      162.73      159.75      5.43 o
   5   5   7       35.88       36.40      2.64 o
   6   5   7      309.42      279.69      9.71 o
   7   5   7     1225.09     1190.46      9.89 o
   8   5   7      301.60      298.79      6.10 o
   9   5   7      430.54      441.52     11.41 o
  10   5   7      221.12      226.84      7.96 o
  -8   6   7      222.25      237.56      5.91 o
  -7   6   7      523.20      535.10      9.00 o
  -6   6   7      198.77      187.16      7.15 o
  -5   6   7       85.23       83.72      3.00 o
  -4   6   7      255.18      246.24      5.19 o
  -3   6   7      296.67      287.65      9.62 o
  -2   6   7       12.43       13.43      1.70 o
  -1   6   7     1562.65     1572.56     27.06 o
   0   6   7      224.78      233.32      6.21 o
   1   6   7       30.75       35.19      2.68 o
   2   6   7      129.62      123.39      4.57 o
   3   6   7       80.60       63.74      4.32 o
   4   6   7       59.04       62.72      3.42 o
   5   6   7       39.06       42.42      2.92 o
   6   6   7      649.77      632.05      7.57 o
   7   6   7      831.86      810.66      9.47 o
   8   6   7      712.18      697.73     10.30 o
   9   6   7      345.21      345.53      6.71 o
  10   6   7       80.65       76.45      4.57 o
  -7   7   7       14.95       15.88      1.25 o
  -6   7   7       16.86       15.89      1.55 o
  -5   7   7       22.03       19.82      1.79 o
  -4   7   7      184.05      165.27      5.21 o
  -3   7   7       67.50       61.89      2.84 o
  -2   7   7       77.99       87.90      3.73 o
  -1   7   7      939.00      977.55     15.79 o
   0   7   7        0.05        0.38      0.77 o
   1   7   7     1231.67     1211.75     14.32 o
   2   7   7      175.67      182.87      5.86 o
   3   7   7        1.44        4.19      1.47 o
   4   7   7       85.22       95.80      5.64 o
   5   7   7      340.39      331.81      6.53 o
   6   7   7      193.05      194.13      3.64 o
   7   7   7       45.21       43.42      2.04 o
   8   7   7      680.73      701.37      9.11 o
   9   7   7      246.03      245.28      5.43 o
  10   7   7       72.84       75.80      3.87 o
  -6   8   7       38.05       45.79      3.21 o
  -5   8   7      361.85      325.56      7.54 o
  -4   8   7       41.26       29.43      2.17 o
  -3   8   7       16.24       15.72      1.51 o
  -2   8   7      396.58      395.29      6.56 o
  -1   8   7      977.03      976.16     10.07 o
   0   8   7      226.28      217.45      5.05 o
   1   8   7      968.64      962.68     16.43 o
   2   8   7       15.25       17.20      1.74 o
   3   8   7       33.25       34.19      3.42 o
   4   8   7        9.16        9.90      1.13 o
   5   8   7      269.07      249.74      4.75 o
   6   8   7      152.74      139.29      3.58 o
   7   8   7      130.25      131.79      4.04 o
   8   8   7     1314.18     1359.87     13.76 o
   9   8   7      855.01      879.78     13.95 o
  10   8   7        8.89        9.55      1.37 o
  -5   9   7       18.66       25.83      2.56 o
  -4   9   7       10.70       17.09      1.55 o
  -3   9   7      155.76      143.15      4.67 o
  -2   9   7       42.45       43.45      2.71 o
  -1   9   7      131.99      127.11      4.65 o
   0   9   7        6.50        7.94      1.17 o
   1   9   7      779.91      750.00      8.77 o
   2   9   7       35.02       33.51      1.78 o
   3   9   7       17.19       14.06      1.22 o
   4   9   7       10.14        8.90      1.20 o
   5   9   7       52.99       54.27      2.23 o
   6   9   7        0.75        2.03      0.88 o
   7   9   7      491.30      480.61      7.37 o
   8   9   7       34.66       35.70      2.15 o
   9   9   7       77.70       77.35      3.88 o
  -4  10   7       16.99       16.48      1.30 o
  -3  10   7      302.44      292.43      6.00 o
  -2  10   7       28.95       25.75      1.74 o
  -1  10   7       63.98       58.09      3.16 o
   0  10   7      556.57      524.84     20.45 o
   1  10   7       23.66       23.67      2.01 o
   2  10   7      170.01      168.01      6.39 o
   3  10   7      180.08      177.15      6.27 o
   4  10   7      118.59      115.07      4.85 o
   5  10   7        0.69        1.17      0.76 o
   6  10   7       65.42       62.17      2.99 o
   7  10   7      115.30      112.89      3.79 o
   8  10   7      282.16      285.44      5.22 o
   9  10   7      290.42      305.49     14.17 o
  -3  11   7      265.66      309.49      5.06 o
  -2  11   7        1.26        2.05      0.69 o
  -1  11   7        0.32       -0.04      0.77 o
   0  11   7      689.89      683.01     12.26 o
   1  11   7       58.45       57.47      3.50 o
   2  11   7      163.95      164.82      4.89 o
   3  11   7     1168.33     1128.09     14.95 o
   4  11   7        3.38        5.86      1.54 o
   5  11   7      103.45       99.51      4.15 o
   6  11   7       69.44       73.02      3.42 o
   7  11   7      229.07      249.17      5.65 o
   8  11   7       33.57       30.38      8.91 o
  -2  12   7       27.87       31.37      3.11 o
  -1  12   7       35.90       35.97      2.02 o
   0  12   7       81.46       83.13      4.20 o
   1  12   7       19.24       19.87      2.27 o
   2  12   7       60.23       51.16      3.65 o
   3  12   7        1.92        2.66      0.91 o
   4  12   7      159.22      169.10      6.25 o
   5  12   7       37.31       35.28      2.25 o
   6  12   7       53.81       52.02      2.66 o
   7  12   7       57.10       49.92      4.47 o
   1  13   7      108.64      113.39      4.06 o
   2  13   7      222.84      253.49      6.33 o
   3  13   7       45.75       49.32      2.86 o
   4  13   7       25.08       29.11      2.83 o
  -5 -10   8        4.11        3.68      1.36 o
  -4 -10   8        0.65       -0.09      1.47 o
  -2 -10   8       83.60       89.64      6.28 o
  -1 -10   8      537.61      630.03     17.37 o
  -6  -9   8        8.61        4.98      1.14 o
  -5  -9   8        6.64        5.04      1.42 o
  -4  -9   8      195.94      195.72      6.90 o
  -3  -9   8      283.82      271.80     13.72 o
  -2  -9   8        2.42        3.48      1.62 o
  -1  -9   8      129.24      147.61      7.26 o
   0  -9   8      793.92      861.40     19.32 o
   1  -9   8      173.53      192.61      7.37 o
   2  -9   8        2.99        3.03      1.55 o
   3  -9   8      359.72      402.77     11.74 o
  -7  -8   8     1197.40     1281.38     15.01 o
  -6  -8   8        4.70        5.12      1.37 o
  -5  -8   8       93.17      103.72      5.42 o
  -4  -8   8      863.30      838.46     16.96 o
  -3  -8   8       30.22       37.73      2.82 o
  -2  -8   8        0.78        1.88      0.97 o
  -1  -8   8      549.55      581.47     11.94 o
   0  -8   8      133.20      137.42      6.97 o
   1  -8   8      139.66      146.55      7.19 o
   2  -8   8        6.26        7.45      2.24 o
   3  -8   8      328.69      346.44     13.19 o
   4  -8   8      113.15      135.47      7.57 o
  -8  -7   8     1132.88     1115.45     18.23 o
  -7  -7   8        0.24        2.15      1.54 o
  -6  -7   8        5.27        9.73      1.75 o
  -5  -7   8      133.47      152.32      6.97 o
  -4  -7   8        0.96        2.88      1.04 o
  -3  -7   8        0.00        0.55      1.06 o
  -2  -7   8      575.27      521.03     11.50 o
  -1  -7   8      377.17      352.85      9.61 o
   0  -7   8       50.22       54.26      3.85 o
   1  -7   8      168.89      180.61      8.33 o
   2  -7   8      548.21      556.05     14.36 o
   3  -7   8      158.89      164.16      9.96 o
   4  -7   8        0.07        1.80      1.69 o
   5  -7   8      742.19      825.34     19.14 o
  -8  -6   8       31.98       41.09      2.76 o
  -7  -6   8        2.43        2.55      1.61 o
  -6  -6   8      125.44      128.94      8.56 o
  -5  -6   8       66.11       67.82      6.47 o
  -4  -6   8       24.83       23.78      2.06 o
  -3  -6   8       38.55       38.79      3.05 o
  -2  -6   8     4215.67     3779.73     37.13 o
  -1  -6   8       10.30       11.99      1.20 o
   0  -6   8       65.44       65.20      2.80 o
   1  -6   8     2055.42     1978.42     46.78 o
   2  -6   8      481.40      450.35     17.81 o
   3  -6   8        0.60       -0.17      1.90 o
   4  -6   8      144.29      160.36      9.89 o
   5  -6   8      468.28      433.35     15.36 o
   6  -6   8       74.75       78.66      4.29 o
  -9  -5   8       95.62      102.17      3.99 o
  -8  -5   8      125.98      120.54      4.96 o
  -7  -5   8      238.66      248.99      8.36 o
  -6  -5   8     2302.60     2269.24     35.79 o
  -5  -5   8      296.63      259.98      8.77 o
  -4  -5   8        0.18        0.74      0.81 o
  -3  -5   8        6.85       10.77      1.69 o
  -2  -5   8        1.61        5.69      3.21 o
  -1  -5   8        3.24        3.26      0.79 o
   0  -5   8       59.93       52.90      3.44 o
   1  -5   8      306.20      283.92      7.46 o
   2  -5   8      586.70      548.42      6.95 o
   3  -5   8       13.28       10.88      1.49 o
   4  -5   8      151.02      144.56      6.68 o
   5  -5   8        7.35        9.73      2.08 o
   6  -5   8        0.82        1.89      1.04 o
   7  -5   8      513.94      569.33     11.35 o
  -9  -4   8      321.88      321.68      7.83 o
  -8  -4   8        0.38        1.19      1.49 o
  -7  -4   8      114.69      114.44      5.59 o
  -6  -4   8     1534.69     1476.91     26.32 o
  -5  -4   8      125.39      121.95      4.24 o
  -4  -4   8       59.24       53.10      4.00 o
  -3  -4   8      259.65      248.36      6.91 o
  -2  -4   8       30.70       31.42      2.15 o
  -1  -4   8       25.67       25.74      1.60 o
   0  -4   8     5317.17     5196.88     37.39 o
   1  -4   8       21.51       21.38      2.26 o
   2  -4   8        0.77        1.88      1.33 o
   3  -4   8       67.06       64.53      2.67 o
   4  -4   8      744.39      694.74     12.05 o
   5  -4   8        0.05        0.54      1.20 o
   6  -4   8        1.26        3.83      1.39 o
   7  -4   8      399.66      379.49      8.00 o
   8  -4   8       68.90       73.34      3.02 o
  -9  -3   8       99.90       90.02      6.15 o
  -8  -3   8      397.00      388.23     15.39 o
  -7  -3   8       46.54       44.62      3.56 o
  -6  -3   8       73.17       69.76      4.13 o
  -5  -3   8       11.80       10.08      1.15 o
  -4  -3   8     1596.81     1540.49     51.21 o
  -3  -3   8      553.26      543.32     21.34 o
  -2  -3   8        1.05        1.37      0.72 o
  -1  -3   8      393.51      370.36      6.36 o
   0  -3   8      276.52      248.00      4.78 o
   1  -3   8       95.69       99.03      3.06 o
   2  -3   8     1289.87     1262.55     20.35 o
   3  -3   8      218.26      195.10      6.56 o
   4  -3   8      321.06      286.27      8.05 o
   5  -3   8       48.55       41.48      2.98 o
   6  -3   8       20.04       32.19      3.30 o
   7  -3   8       23.31       29.73      3.79 o
   8  -3   8        0.13        0.72      1.16 o
 -10  -2   8        0.77        1.63      1.00 o
  -9  -2   8       12.74       14.19      1.53 o
  -8  -2   8      274.08      290.22      8.61 o
  -7  -2   8       58.91       58.02      4.11 o
  -6  -2   8       49.72       44.84      3.12 o
  -5  -2   8      196.18      183.53      6.08 o
  -4  -2   8      746.56      704.81     11.43 o
  -3  -2   8      928.72      925.29     16.74 o
  -2  -2   8       75.30       59.20      2.85 o
  -1  -2   8      170.26      132.56      3.68 o
   0  -2   8      187.61      221.07      4.34 o
   1  -2   8       13.70       17.00      1.24 o
   2  -2   8     6112.88     5862.04     30.91 o
   3  -2   8     2121.41     1972.15     15.30 o
   4  -2   8        4.33        3.81      0.78 o
   5  -2   8       26.82       34.73      2.37 o
   6  -2   8     1619.46     1411.65     20.93 o
   7  -2   8        1.20        0.66      1.09 o
   8  -2   8       65.00       65.63      4.36 o
   9  -2   8      537.87      528.81     10.09 o
 -10  -1   8        0.02       -0.88      1.06 o
  -9  -1   8      300.80      314.02      5.63 o
  -8  -1   8       14.02       15.59      1.72 o
  -7  -1   8       27.00       26.21      1.80 o
  -6  -1   8      216.87      222.62      5.92 o
  -5  -1   8     1409.57     1398.80     16.17 o
  -4  -1   8      174.43      164.64      6.95 o
  -3  -1   8      452.00      452.83     11.10 o
  -2  -1   8     3339.91     3231.99     28.53 o
  -1  -1   8      223.59      212.52      4.61 o
   0  -1   8        0.65        1.85      0.56 o
   1  -1   8       33.99       34.73      1.74 o
   2  -1   8      358.90      346.78      5.51 o
   3  -1   8       63.48       67.16      2.78 o
   4  -1   8      239.01      220.79      5.24 o
   5  -1   8     1272.51     1140.87     19.09 o
   6  -1   8      668.17      546.16     11.80 o
   7  -1   8        2.91        2.08      1.02 o
   8  -1   8       87.84       91.32      3.65 o
   9  -1   8      229.22      257.83      7.68 o
  -9   0   8      546.47      568.39      7.49 o
  -8   0   8       88.29       85.00      3.38 o
  -7   0   8        0.09        0.58      0.73 o
  -6   0   8        5.34        6.38      1.03 o
  -5   0   8      392.97      379.39      8.57 o
  -4   0   8       13.04       12.11      2.64 o
  -3   0   8       60.30       70.80      5.22 o
  -2   0   8     1424.94     1404.17     31.47 o
  -1   0   8     1053.15     1164.99     21.64 o
   0   0   8       58.56       45.86      1.84 o
   1   0   8       18.29       15.94      1.13 o
   2   0   8       67.22       90.30      3.59 o
   3   0   8      288.96      299.44      5.15 o
   4   0   8      173.10      151.81      5.25 o
   5   0   8      401.97      344.67      7.08 o
   6   0   8       40.96       38.47      2.00 o
   7   0   8       49.49       27.02      1.89 o
   8   0   8      145.39      133.36      4.05 o
   9   0   8        2.06        4.08      1.50 o
  10   0   8       12.05       13.98      2.77 o
  -9   1   8      654.70      676.67      8.12 o
  -8   1   8       36.46       32.02      1.89 o
  -7   1   8      461.56      469.34      8.22 o
  -6   1   8        4.78        3.72      0.79 o
  -5   1   8      249.65      230.33      6.70 o
  -4   1   8        2.37        3.62      0.95 o
  -3   1   8      736.57      786.85     11.38 o
  -2   1   8      752.15      811.48     11.21 o
  -1   1   8      257.24      272.31      5.46 o
   0   1   8     1310.03     1325.59     18.16 o
   1   1   8      961.39      953.45     11.29 o
   2   1   8       78.04       99.27      3.49 o
   3   1   8      388.19      405.62      6.32 o
   4   1   8       28.10       20.24      2.12 o
   5   1   8      486.63      445.75      7.26 o
   6   1   8      156.49      147.75      3.86 o
   7   1   8      568.32      509.57      7.33 o
   8   1   8      269.72      238.52      5.47 o
   9   1   8        4.08        3.54      1.29 o
  10   1   8        1.71        2.63      0.99 o
  -9   2   8       32.78       31.33      1.69 o
  -8   2   8        0.32        2.18      1.21 o
  -7   2   8      568.50      566.40      8.93 o
  -6   2   8      154.72      149.26      4.29 o
  -5   2   8        5.87        6.92      1.30 o
  -4   2   8       16.00       20.31      1.99 o
  -3   2   8      349.96      338.39      7.57 o
  -2   2   8      254.97      264.83      5.49 o
  -1   2   8      187.24      217.31      4.85 o
   0   2   8      525.50      493.28      8.20 o
   1   2   8       33.06       32.91      1.68 o
   2   2   8      212.90      257.91      4.27 o
   3   2   8     2502.14     2519.18     20.02 o
   4   2   8     1968.06     1871.63     24.43 o
   5   2   8     1956.06     1894.07     27.84 o
   6   2   8     1093.31     1020.74     11.63 o
   7   2   8      809.05      738.60      9.74 o
   8   2   8       30.32       27.52      2.89 o
   9   2   8        0.58        0.85      0.91 o
  10   2   8      161.08      167.45      5.71 o
  -9   3   8        4.68        7.40      1.05 o
  -8   3   8       72.08       69.14      4.00 o
  -7   3   8      210.58      206.00      6.15 o
  -6   3   8       39.14       44.13      2.63 o
  -5   3   8      309.31      305.23      6.98 o
  -4   3   8     2445.10     2386.24     21.03 o
  -3   3   8       76.72       57.94      2.79 o
  -2   3   8       96.36       90.46      3.29 o
  -1   3   8     3530.02     3861.46     29.37 o
   0   3   8      919.65      914.77     13.68 o
   1   3   8        0.44        0.53      0.53 o
   2   3   8      374.16      352.15      5.43 o
   3   3   8     2022.93     2008.09     18.06 o
   4   3   8        0.56        1.09      0.87 o
   5   3   8       73.50       64.87      3.95 o
   6   3   8        2.16        3.90      1.44 o
   7   3   8     1349.69     1285.98     14.00 o
   8   3   8       41.15       43.69      3.14 o
   9   3   8     1009.20      999.81     39.00 o
  10   3   8      431.35      443.56     13.71 o
  -8   4   8       67.66       70.88      3.75 o
  -7   4   8       21.22       23.64      2.09 o
  -6   4   8       12.56       14.87      2.29 o
  -5   4   8      180.29      167.04      5.24 o
  -4   4   8      747.87      737.13     16.84 o
  -3   4   8        4.18        5.58      1.09 o
  -2   4   8      382.44      370.50      6.97 o
  -1   4   8      925.35      923.10     14.45 o
   0   4   8      111.87      122.66      6.93 o
   1   4   8        6.32        3.39      1.11 o
   2   4   8      723.80      731.40      9.02 o
   3   4   8        5.49        4.38      0.84 o
   4   4   8       15.81        8.73      1.36 o
   5   4   8     1463.61     1391.21     18.07 o
   6   4   8     1050.35      999.15     10.76 o
   7   4   8      592.03      578.54      8.03 o
   8   4   8       10.04        9.89      1.82 o
   9   4   8      337.65      328.02      9.54 o
  10   4   8        6.71        6.18      1.37 o
  -8   5   8      560.39      598.50      7.96 o
  -7   5   8        1.15       -0.23      0.75 o
  -6   5   8       33.65       32.11      2.21 o
  -5   5   8        8.01        9.13      1.13 o
  -4   5   8      363.74      347.33      6.77 o
  -3   5   8       14.09       13.19      2.20 o
  -2   5   8      563.84      574.87     10.24 o
  -1   5   8       76.18       73.81      3.15 o
   0   5   8      235.90      244.89     20.56 o
   1   5   8        6.15        7.54      3.05 o
   2   5   8        1.50        2.58      0.82 o
   3   5   8      599.86      618.82     13.86 o
   4   5   8      109.86      104.48      3.72 o
   5   5   8      357.54      326.57     10.95 o
   6   5   8      456.28      443.03      6.03 o
   7   5   8        0.02        1.52      0.57 o
   8   5   8      617.17      603.74     12.93 o
   9   5   8       16.40       18.74      2.38 o
  10   5   8       49.00       50.15      3.29 o
  -7   6   8       39.23       31.81      2.05 o
  -6   6   8      149.35      158.02      5.16 o
  -5   6   8        6.45        6.02      1.39 o
  -4   6   8       14.80       15.68      1.36 o
  -3   6   8     1111.32     1074.86     15.98 o
  -2   6   8     1862.83     1839.94     18.66 o
  -1   6   8      139.39      144.97      5.25 o
   0   6   8        0.57        0.75      0.98 o
   1   6   8       65.99       58.80      3.96 o
   2   6   8      285.54      339.81     13.04 o
   3   6   8        2.25        2.85      0.99 o
   4   6   8      731.54      678.07      9.70 o
   5   6   8       14.40       12.62      1.19 o
   6   6   8       24.64       22.09      1.60 o
   7   6   8     1948.36     1925.83     17.17 o
   8   6   8      783.83      776.71     10.80 o
   9   6   8        2.21        2.16      1.20 o
  10   6   8        5.32        5.23      1.18 o
  -7   7   8       10.59       12.34      2.01 o
  -6   7   8      503.28      508.73      7.39 o
  -5   7   8       16.10       15.91      1.84 o
  -4   7   8       11.64       12.18      1.48 o
  -3   7   8        9.00        8.01      1.50 o
  -2   7   8      682.12      673.39      9.32 o
  -1   7   8        4.29        4.67      0.96 o
   0   7   8     1604.37     1525.92     20.52 o
   1   7   8      507.28      504.37     14.63 o
   2   7   8       28.42       31.36      2.55 o
   3   7   8       24.55       23.83      2.28 o
   4   7   8      480.66      461.25      6.86 o
   5   7   8       81.45       85.47      2.78 o
   6   7   8        0.05       -0.97      0.97 o
   7   7   8      675.13      643.85     15.66 o
   8   7   8      319.31      321.87      7.77 o
   9   7   8       35.16       35.78      2.29 o
  10   7   8        0.89        1.63      1.04 o
  -6   8   8        0.61        1.31      0.73 o
  -5   8   8        2.40        5.09      1.07 o
  -4   8   8      182.80      182.94      5.10 o
  -3   8   8       54.74       54.81      3.41 o
  -2   8   8       25.78       25.15      2.13 o
  -1   8   8       11.28       12.94      1.38 o
   0   8   8     3149.70     3027.25     37.26 o
   1   8   8       37.19       32.37      1.94 o
   2   8   8        4.18        3.49      0.76 o
   3   8   8       63.09       62.54      2.40 o
   4   8   8        4.25        7.07      0.88 o
   5   8   8       29.24       27.35      1.93 o
   6   8   8      319.79      298.38      6.07 o
   7   8   8       17.81       17.03      2.02 o
   8   8   8        8.79       11.39      1.61 o
   9   8   8        2.89        2.52      1.01 o
  -5   9   8       24.24       28.87      1.84 o
  -4   9   8      213.61      209.56      5.82 o
  -3   9   8       45.09       39.87      2.39 o
  -2   9   8      150.35      145.60      5.65 o
  -1   9   8      159.88      141.07      5.69 o
   0   9   8      153.35      153.64      6.36 o
   1   9   8       12.65       12.31      1.30 o
   2   9   8        0.46        0.92      0.65 o
   3   9   8      180.17      187.93      4.55 o
   4   9   8       44.43       40.17      2.37 o
   5   9   8       80.54       76.53      4.29 o
   6   9   8       90.78       88.51      3.65 o
   7   9   8       29.06       28.27      1.97 o
   8   9   8       46.01       42.01      2.60 o
   9   9   8       61.48       63.35      3.97 o
  -4  10   8        7.21       13.57      1.65 o
  -3  10   8       94.46       98.43      3.29 o
  -2  10   8       52.62       49.23      3.07 o
  -1  10   8      206.89      178.10      5.11 o
   0  10   8        0.26        0.59      1.48 o
   1  10   8       58.14       55.13      2.94 o
   2  10   8      538.98      504.35      8.84 o
   3  10   8       32.09       37.53      2.15 o
   4  10   8        7.96        9.73      2.15 o
   5  10   8       52.36       48.70      3.17 o
   6  10   8      115.74      108.45      3.75 o
   7  10   8      216.56      221.31      6.08 o
   8  10   8       91.59       95.59      3.96 o
  -3  11   8       10.22       14.56      1.24 o
  -2  11   8      125.53      131.63      4.17 o
  -1  11   8        9.45       12.00      1.73 o
   0  11   8        0.89        0.87      0.89 o
   1  11   8      173.40      163.09      6.52 o
   2  11   8      174.14      175.89      5.18 o
   3  11   8        2.55        3.49      1.12 o
   4  11   8       85.86       89.23      3.91 o
   5  11   8       85.72       88.88      3.81 o
   6  11   8        4.50        4.19      1.00 o
   7  11   8        0.74        1.87      0.75 o
  -1  12   8       71.11       86.45      3.67 o
   0  12   8        0.82        2.79      0.86 o
   1  12   8       32.11       35.33      2.76 o
   2  12   8        1.32        1.43      0.81 o
   3  12   8       50.98       53.13      2.39 o
   4  12   8      165.05      168.87      5.83 o
   5  12   8      149.31      151.97      7.63 o
   6  12   8       12.84        8.23      1.86 o
  -5  -9   9      104.00      110.90      4.23 o
  -4  -9   9      171.49      157.74      5.70 o
  -2  -9   9        3.32        5.14      1.34 o
  -1  -9   9       44.02       41.21      3.22 o
   0  -9   9      149.39      150.46      7.93 o
   1  -9   9        1.62       -0.27      1.41 o
   2  -9   9        2.49        3.88      1.42 o
  -7  -8   9       83.94      108.57      5.23 o
  -6  -8   9       28.44       32.90      2.51 o
  -5  -8   9        3.51       12.33      1.78 o
  -4  -8   9        8.85        5.93      1.59 o
  -3  -8   9        9.34       11.44      1.55 o
  -2  -8   9      615.35      572.73     16.41 o
  -1  -8   9      163.77      143.81      6.73 o
   0  -8   9       37.14       38.70      3.67 o
   1  -8   9       49.72       58.94      5.75 o
   2  -8   9      106.09      105.31      7.22 o
   3  -8   9       36.53       41.40      4.33 o
   4  -8   9       73.19       82.46      5.17 o
  -7  -7   9       68.32       61.89      4.75 o
  -6  -7   9       12.51        9.57      2.43 o
  -5  -7   9      140.18      173.70     13.51 o
  -4  -7   9       52.88       46.84      3.18 o
  -3  -7   9      123.50      136.07      5.41 o
  -2  -7   9      340.79      349.33     11.26 o
  -1  -7   9       32.12       30.55      2.86 o
   0  -7   9        1.03        2.57      1.50 o
   1  -7   9       61.75       64.16      4.93 o
   2  -7   9       65.81       69.96      6.67 o
   3  -7   9        0.05       -1.38      1.96 o
   4  -7   9      170.45      183.33      9.27 o
   5  -7   9      253.90      303.85     10.32 o
  -8  -6   9       38.15       36.77      3.18 o
  -7  -6   9        4.85        2.47      1.34 o
  -6  -6   9        0.63       -0.03      1.58 o
  -5  -6   9       69.00       82.25      6.88 o
  -4  -6   9        4.58        2.83      1.09 o
  -3  -6   9      524.18      437.19      9.97 o
  -2  -6   9      394.42      346.97      8.94 o
  -1  -6   9        6.97       10.22      1.80 o
   0  -6   9       62.94       56.33      4.85 o
   1  -6   9      423.98      428.73     24.21 o
   2  -6   9       29.28       30.93      4.66 o
   3  -6   9       74.87       68.82      6.61 o
   4  -6   9      435.86      449.55     15.82 o
   5  -6   9      319.82      336.66     12.63 o
   6  -6   9        0.55        1.02      1.16 o
  -8  -5   9       30.26       28.23      2.19 o
  -7  -5   9       48.72       49.26      3.35 o
  -6  -5   9       54.85       55.17      5.56 o
  -5  -5   9       12.43       10.13      2.95 o
  -4  -5   9       41.01       37.37      2.91 o
  -3  -5   9       94.60      107.47      5.62 o
  -2  -5   9      213.58      183.11      4.92 o
  -1  -5   9        0.51        0.90      0.71 o
   0  -5   9       45.21       49.73      2.24 o
   1  -5   9      710.49      670.11     10.70 o
   2  -5   9        2.31        2.50      1.57 o
   3  -5   9        0.94        2.66      1.71 o
   4  -5   9     1298.42     1318.97     53.69 o
   5  -5   9       42.08       41.93      3.43 o
   6  -5   9       55.06       72.39      3.31 o
  -9  -4   9        0.47        1.20      0.94 o
  -8  -4   9       32.01       31.96      3.84 o
  -7  -4   9      293.60      307.82      8.56 o
  -6  -4   9      384.38      383.93     10.25 o
  -5  -4   9      419.38      381.35      8.87 o
  -4  -4   9        1.96        2.49      0.77 o
  -3  -4   9       11.58       15.69      1.58 o
  -2  -4   9      201.72      194.97     10.32 o
  -1  -4   9        1.70        4.89      0.87 o
   0  -4   9      285.31      280.05      6.92 o
   1  -4   9        7.79        9.29      1.21 o
   2  -4   9     1131.55     1097.09     15.64 o
   3  -4   9      187.64      191.15      6.08 o
   4  -4   9        5.28        3.39      1.29 o
   5  -4   9        5.87        2.50      1.21 o
   6  -4   9      149.02      162.26      5.38 o
   7  -4   9      424.24      466.83     16.79 o
  -9  -3   9       15.70       18.67      2.71 o
  -8  -3   9      202.69      191.63      9.39 o
  -7  -3   9      219.88      211.05     10.83 o
  -6  -3   9       51.16       49.25      3.77 o
  -5  -3   9      353.25      316.95     12.69 o
  -4  -3   9        4.09        3.83      0.92 o
  -3  -3   9       31.95       34.25      2.72 o
  -2  -3   9        4.87        3.20      0.82 o
  -1  -3   9        4.68        4.45      1.34 o
   0  -3   9      630.14      617.76      7.43 o
   1  -3   9        3.31        3.33      0.71 o
   2  -3   9      351.40      351.30      7.77 o
   3  -3   9       23.36       20.71      1.56 o
   4  -3   9        7.53        5.57      1.00 o
   5  -3   9       37.39       27.80      2.97 o
   6  -3   9      327.85      330.41     32.12 o
   7  -3   9      184.11      194.93      7.17 o
   8  -3   9       33.23       46.58      3.35 o
  -9  -2   9        6.56        7.76      1.36 o
  -8  -2   9       36.15       42.54      4.00 o
  -7  -2   9      162.69      154.20      9.50 o
  -6  -2   9       36.63       37.80      2.44 o
  -5  -2   9      215.30      204.89      5.91 o
  -4  -2   9     1031.20      940.92     17.44 o
  -3  -2   9      273.06      267.71      9.15 o
  -2  -2   9        1.09        2.70      0.86 o
  -1  -2   9      229.05      200.88      8.76 o
   0  -2   9      671.33      679.62     10.84 o
   1  -2   9      132.96      137.06      4.07 o
   2  -2   9     2203.15     2152.55     16.43 o
   3  -2   9      170.54      165.34      4.24 o
   4  -2   9       38.43       35.13      1.85 o
   5  -2   9      612.88      538.88     10.54 o
   6  -2   9      123.41      126.49      7.93 o
   7  -2   9        4.63        6.59      1.74 o
   8  -2   9       11.09       12.45      1.55 o
  -9  -1   9       30.87       24.21      2.05 o
  -8  -1   9      327.92      340.01      7.05 o
  -7  -1   9      171.57      171.96      7.97 o
  -6  -1   9     1916.61     1831.25     19.06 o
  -5  -1   9      707.80      658.07     13.70 o
  -4  -1   9       35.03       35.42      2.69 o
  -3  -1   9       13.63       26.38      6.75 o
  -2  -1   9      200.29      179.22      7.18 o
  -1  -1   9        3.81        2.79      0.81 o
   0  -1   9       11.09       10.32      1.05 o
   1  -1   9      378.39      367.03      7.39 o
   2  -1   9     4331.57     4133.25     39.97 o
   3  -1   9      825.45      836.74     10.16 o
   4  -1   9       71.69       67.64      2.70 o
   5  -1   9      352.24      365.79      7.56 o
   6  -1   9        1.54        0.62      0.95 o
   7  -1   9        1.60        2.47      1.09 o
   8  -1   9      553.32      584.86     11.35 o
   9  -1   9      302.46      299.28      7.33 o
  -9   0   9      157.53      170.19      3.61 o
  -8   0   9       28.07       26.71      1.79 o
  -7   0   9       25.00       27.98      2.99 o
  -6   0   9      732.28      672.66      9.97 o
  -5   0   9      137.14      130.68      3.92 o
  -4   0   9      122.56      116.64      4.80 o
  -3   0   9     1385.41     1365.82     19.96 o
  -2   0   9     1298.98     1213.60     42.94 o
  -1   0   9       64.40       63.01      3.41 o
   0   0   9       32.03       32.25      1.89 o
   1   0   9      369.52      340.34      8.02 o
   2   0   9      249.36      246.87      6.01 o
   3   0   9       85.97       78.67      4.02 o
   4   0   9       13.60        9.24      1.16 o
   5   0   9      688.45      666.23      9.29 o
   6   0   9        3.03        1.43      0.81 o
   7   0   9      368.40      354.30      8.56 o
   8   0   9      392.45      395.33      7.40 o
   9   0   9       34.96       38.41      1.99 o
  -9   1   9      328.17      338.76      4.80 o
  -8   1   9       30.45       28.03      1.74 o
  -7   1   9      176.48      178.56      5.65 o
  -6   1   9      293.91      279.00      5.75 o
  -5   1   9       76.23       70.45      2.90 o
  -4   1   9        7.23        7.28      1.31 o
  -3   1   9        3.24        2.44      0.90 o
  -2   1   9      107.88       99.13      6.44 o
  -1   1   9      491.13      531.11      8.19 o
   0   1   9       34.24       24.56      1.61 o
   1   1   9       18.12       20.41      1.51 o
   2   1   9      222.09      216.88      5.51 o
   3   1   9      374.04      372.31     11.24 o
   4   1   9     1102.42      987.67     12.16 o
   5   1   9      370.18      361.62      7.30 o
   6   1   9        0.03        1.79      1.12 o
   7   1   9        7.25       15.90      1.96 o
   8   1   9       22.39       25.94      2.05 o
   9   1   9        7.91        8.77      1.13 o
  -9   2   9        0.89        2.18      1.12 o
  -8   2   9       27.35       29.57      1.77 o
  -7   2   9      111.58      110.09      3.80 o
  -6   2   9        0.54        0.10      1.26 o
  -5   2   9        0.19        0.91      0.66 o
  -4   2   9      442.80      413.19      9.00 o
  -3   2   9        7.65        8.05      2.17 o
  -2   2   9       51.11       51.72      2.64 o
  -1   2   9       52.90       60.12      2.77 o
   0   2   9      242.71      190.89      4.83 o
   1   2   9        0.21        1.64      0.62 o
   2   2   9        5.66        9.20      1.14 o
   3   2   9      564.56      519.49     11.58 o
   4   2   9       15.91       20.04      2.14 o
   5   2   9      106.71      101.64     11.03 o
   6   2   9        1.53        3.48      0.85 o
   7   2   9      319.54      325.78      8.55 o
   8   2   9       14.01       16.99      1.99 o
   9   2   9       37.49       43.82      3.47 o
  10   2   9       95.37      112.59      4.08 o
  -8   3   9       92.99      103.60      4.35 o
  -7   3   9      425.93      426.78      7.16 o
  -6   3   9        0.11        0.82      1.11 o
  -5   3   9      909.16      912.47     12.06 o
  -4   3   9     1731.16     1693.15     15.83 o
  -3   3   9      298.96      262.54      9.43 o
  -2   3   9      670.04      671.32     10.96 o
  -1   3   9      835.30      783.62     11.55 o
   0   3   9     1187.64     1186.84     11.95 o
   1   3   9       12.73       12.85      1.34 o
   2   3   9      218.10      226.34      4.71 o
   3   3   9      952.89      950.27     11.44 o
   4   3   9      542.36      517.11     10.77 o
   5   3   9     1441.85     1363.26     21.79 o
   6   3   9     1678.88     1514.47     16.14 o
   7   3   9      128.74      116.60      4.38 o
   8   3   9      105.28      103.05      4.65 o
   9   3   9      689.01      709.48     10.71 o
  10   3   9      239.70      250.36      8.54 o
  -8   4   9      408.70      425.78     13.45 o
  -7   4   9       34.31       37.97      2.40 o
  -6   4   9        0.05        2.08      0.93 o
  -5   4   9      124.39      116.03      4.36 o
  -4   4   9       85.75       95.33      3.46 o
  -3   4   9        4.87        4.51      1.44 o
  -2   4   9      172.31      146.75      5.21 o
  -1   4   9      317.11      302.52      9.01 o
   0   4   9       11.64       11.45      1.87 o
   1   4   9      283.50      290.33     11.85 o
   2   4   9      513.43      472.08      8.75 o
   3   4   9      633.89      597.71      8.76 o
   4   4   9      263.73      238.85     10.07 o
   5   4   9        1.38        1.63      1.74 o
   6   4   9      265.92      232.58      6.36 o
   7   4   9      309.23      302.13      8.35 o
   8   4   9        1.60        2.20      1.05 o
   9   4   9      833.79      823.53     16.24 o
  10   4   9        0.33        0.11      0.71 o
  -8   5   9      150.46      142.12      6.50 o
  -7   5   9       53.65       50.46      2.52 o
  -6   5   9       21.49       23.99      1.99 o
  -5   5   9      110.65      110.58      4.88 o
  -4   5   9       88.62       89.76      3.84 o
  -3   5   9       14.79       16.92      1.25 o
  -2   5   9     1811.74     1762.07     22.04 o
  -1   5   9       29.88       23.61      2.76 o
   0   5   9       20.71       24.38      2.69 o
   1   5   9      414.59      383.19     10.99 o
   2   5   9       82.64       67.79      4.26 o
   3   5   9      155.00      159.35      4.66 o
   4   5   9       43.29       32.65      2.63 o
   5   5   9      155.53      149.49      5.07 o
   6   5   9      280.90      268.99      5.52 o
   7   5   9      659.17      651.95     11.76 o
   8   5   9        1.90        1.58      1.00 o
   9   5   9       20.31       20.35      1.83 o
  10   5   9        3.09        6.47      1.12 o
  -7   6   9        1.70        2.00      0.59 o
  -6   6   9       48.12       51.27      2.39 o
  -5   6   9      193.67      202.47      7.71 o
  -4   6   9      197.56      197.04      6.49 o
  -3   6   9       30.99       28.64      2.54 o
  -2   6   9       74.62       81.31      3.16 o
  -1   6   9      929.46      918.04     16.21 o
   0   6   9      373.44      364.97     16.27 o
   1   6   9       23.30       22.29      2.58 o
   2   6   9       17.01       19.94      2.44 o
   3   6   9      287.46      279.22      7.41 o
   4   6   9      431.92      419.84      6.05 o
   5   6   9     1392.92     1340.98     14.03 o
   6   6   9        3.91        4.01      0.99 o
   7   6   9      146.82      149.57      4.69 o
   8   6   9      107.41      103.06      3.70 o
   9   6   9       11.60       14.26      1.48 o
  -6   7   9      217.74      213.70      5.18 o
  -5   7   9        3.66        3.00      1.22 o
  -4   7   9        2.14        3.79      1.05 o
  -3   7   9      124.99      129.08      6.62 o
  -2   7   9       94.47       94.52      3.91 o
  -1   7   9        2.42        2.23      0.77 o
   0   7   9     1898.87     1884.56     15.26 o
   1   7   9       43.63       38.57      1.99 o
   2   7   9        1.65        1.06      0.58 o
   3   7   9       50.02       47.03      2.10 o
   4   7   9       57.45       59.04      2.34 o
   5   7   9        0.99        1.86      0.71 o
   6   7   9      110.90      115.11      6.19 o
   7   7   9      656.23      651.14     11.34 o
   8   7   9       25.18       27.17      2.29 o
   9   7   9       64.71       67.55      2.86 o
  -5   8   9       50.46       49.80      2.96 o
  -4   8   9      288.24      292.51      8.96 o
  -3   8   9      431.63      459.34     13.52 o
  -2   8   9       25.27       25.00      2.45 o
  -1   8   9      740.46      730.10     10.82 o
   0   8   9      514.29      470.63      6.98 o
   1   8   9      816.34      812.33      9.97 o
   2   8   9        1.04        3.37      0.72 o
   3   8   9      280.08      264.05      4.94 o
   4   8   9      499.86      483.17     12.68 o
   5   8   9       71.51       74.40      4.06 o
   6   8   9      484.64      476.07      9.74 o
   7   8   9     1694.86     1646.38     51.98 o
   8   8   9       74.43       76.84      3.48 o
   9   8   9       31.04       29.64      1.78 o
  -5   9   9       18.36       15.76      2.44 o
  -4   9   9      235.71      234.48      5.66 o
  -3   9   9        1.59        0.79      1.00 o
  -2   9   9        3.20        1.36      1.22 o
  -1   9   9      281.39      269.34      7.61 o
   0   9   9       28.62       26.79      2.38 o
   1   9   9      181.12      173.12      6.03 o
   2   9   9      263.92      262.65      5.98 o
   3   9   9      239.35      233.66      6.17 o
   4   9   9       50.47       45.90      2.78 o
   5   9   9       65.64       61.78      3.60 o
   6   9   9       44.75       48.85      3.11 o
   7   9   9      198.35      190.50      4.70 o
   8   9   9        1.68        2.87      0.94 o
  -4  10   9      135.99      153.40      6.98 o
  -3  10   9       25.16       31.80      2.09 o
  -2  10   9       20.18       17.33      1.80 o
  -1  10   9       42.70       50.43      3.09 o
   0  10   9       54.12       50.29      3.08 o
   1  10   9       41.23       42.79      2.92 o
   2  10   9      171.34      176.13      5.09 o
   3  10   9       51.51       53.05      2.50 o
   4  10   9       43.17       36.32      2.32 o
   5  10   9       11.09       13.43      1.67 o
   6  10   9       77.39       75.15      3.53 o
   7  10   9       18.68       15.12      1.52 o
   8  10   9      652.41      717.11     14.38 o
  -2  11   9      107.37      134.60      3.80 o
  -1  11   9       71.57       69.18      5.14 o
   0  11   9      355.17      360.21      7.37 o
   1  11   9      450.20      460.51     11.66 o
   2  11   9       42.64       40.28      2.27 o
   3  11   9        1.90        2.37      0.81 o
   4  11   9       33.02       37.11      2.40 o
   5  11   9      283.26      295.23      6.49 o
   6  11   9       16.19       17.00      1.53 o
   7  11   9       36.18       35.32      2.37 o
   0  12   9       27.95       22.51      2.61 o
   1  12   9       79.58       86.08      3.77 o
   2  12   9       36.86       35.90      2.42 o
   3  12   9       89.49       91.56      3.85 o
   4  12   9      192.83      194.77      5.84 o
   5  12   9      185.09      209.99     19.59 o
  -2  -9  10      173.80      164.19      7.02 o
  -1  -9  10      106.04      136.25      6.55 o
   0  -9  10        0.48        1.24      0.97 o
  -5  -8  10      216.33      235.47      8.41 o
  -4  -8  10        9.17        6.37      1.47 o
  -3  -8  10      391.21      375.95     12.75 o
  -2  -8  10      145.47      129.45      7.84 o
  -1  -8  10       25.65       25.18      3.67 o
   0  -8  10        0.79        1.69      1.58 o
   1  -8  10      852.50      959.96     20.46 o
   2  -8  10        1.25        3.30      1.50 o
  -7  -7  10      436.17      528.32     11.12 o
  -6  -7  10       75.23       72.31      5.04 o
  -5  -7  10        1.13        3.46      1.60 o
  -4  -7  10        3.33        1.30      1.13 o
  -3  -7  10      454.64      447.42     14.37 o
  -2  -7  10      363.92      304.82     13.43 o
  -1  -7  10        3.71        4.39      2.42 o
   0  -7  10      446.38      472.02     16.78 o
   1  -7  10      175.40      184.13     10.24 o
   2  -7  10       84.26       82.20      6.62 o
   3  -7  10      131.95      143.95      8.14 o
   4  -7  10      475.26      537.38     13.86 o
  -7  -6  10      673.16      761.45     15.26 o
  -6  -6  10       23.20       26.52      3.48 o
  -5  -6  10        1.04        3.26      1.91 o
  -4  -6  10      865.49      822.71     20.83 o
  -3  -6  10       69.23       78.22      4.12 o
  -2  -6  10       20.45       22.04      2.28 o
  -1  -6  10       97.61       92.09      8.05 o
   0  -6  10      147.75      147.22      6.75 o
   1  -6  10       22.12       22.61      2.69 o
   2  -6  10        4.19        3.04      1.96 o
   3  -6  10      444.74      459.06     15.99 o
   4  -6  10      144.73      176.86      9.19 o
   5  -6  10       33.20       46.82      4.21 o
  -7  -5  10        3.51        3.59      1.56 o
  -6  -5  10       67.74       68.81      5.70 o
  -5  -5  10      133.07      143.78      8.86 o
  -4  -5  10       47.64       40.31      3.59 o
  -3  -5  10      131.98      105.13      5.86 o
  -2  -5  10       44.67       44.50      4.44 o
  -1  -5  10      483.30      463.09     12.32 o
   0  -5  10       51.94       44.70      4.07 o
   1  -5  10        8.66        8.24      1.78 o
   2  -5  10       27.82       28.91      3.05 o
   3  -5  10      254.20      259.00     12.61 o
   4  -5  10        4.38        6.87      2.15 o
   5  -5  10      213.38      249.16     10.85 o
   6  -5  10     1429.67     1678.25     23.45 o
  -8  -4  10       90.61      101.60      5.62 o
  -7  -4  10        4.89        8.07      1.42 o
  -6  -4  10       13.12       11.65      1.82 o
  -5  -4  10        4.03        3.92      2.12 o
  -4  -4  10       70.42       65.11      4.11 o
  -3  -4  10       15.92       15.36      1.91 o
  -2  -4  10     1706.18     1518.43     17.82 o
  -1  -4  10      119.72      122.02      4.03 o
   0  -4  10      174.87      183.48      4.93 o
   1  -4  10      355.25      332.47      8.55 o
   2  -4  10      686.15      647.35     11.84 o
   3  -4  10       20.67       25.41      2.34 o
   4  -4  10       16.54       15.90      2.28 o
   5  -4  10      332.91      331.18     19.69 o
   6  -4  10       88.92      105.71      4.82 o
  -8  -3  10       11.51       12.24      2.28 o
  -7  -3  10       12.89       13.60      2.78 o
  -6  -3  10      631.06      631.79     12.80 o
  -5  -3  10      116.70      115.16      5.72 o
  -4  -3  10        5.02        5.89      1.21 o
  -3  -3  10        0.21        1.75      0.77 o
  -2  -3  10      113.94      113.32      3.45 o
  -1  -3  10       36.14       33.26      1.91 o
   0  -3  10        4.43        4.59      0.77 o
   1  -3  10       63.79       64.23      2.60 o
   2  -3  10     3002.75     2948.50     21.92 o
   3  -3  10        4.77        6.65      1.27 o
   4  -3  10      116.29       91.29      5.36 o
   5  -3  10       18.31       20.82      3.58 o
   6  -3  10       56.56       67.06      6.07 o
   7  -3  10       13.39       18.07      2.04 o
  -9  -2  10      361.91      364.07      6.82 o
  -8  -2  10       68.76       72.78      5.47 o
  -7  -2  10       16.51       12.09      2.73 o
  -6  -2  10     1123.21     1155.87     25.62 o
  -5  -2  10     1532.35     1557.22     21.50 o
  -4  -2  10       40.47       42.54      2.61 o
  -3  -2  10      281.39      266.30      5.20 o
  -2  -2  10        4.71        7.00      1.38 o
  -1  -2  10        0.29        1.45      0.65 o
   0  -2  10      887.78      861.45     14.04 o
   1  -2  10       97.40       94.86      3.62 o
   2  -2  10       63.74       63.47      2.45 o
   3  -2  10        2.98        5.66      0.69 o
   4  -2  10      431.70      424.74     10.37 o
   5  -2  10       18.32       15.86      2.28 o
   6  -2  10        3.02        3.53      1.27 o
   7  -2  10      278.55      277.17     12.70 o
   8  -2  10      230.04      250.47      8.63 o
  -9  -1  10        2.90        4.24      0.91 o
  -8  -1  10       37.21       36.97      2.20 o
  -7  -1  10        1.08        0.16      1.13 o
  -6  -1  10      146.88      154.00      9.58 o
  -5  -1  10      137.89      131.01      5.21 o
  -4  -1  10      218.85      211.21      5.68 o
  -3  -1  10       20.63        9.75      1.81 o
  -2  -1  10       63.07       47.68      7.21 o
  -1  -1  10        2.21        2.21      0.75 o
   0  -1  10      526.62      481.15      8.84 o
   1  -1  10       64.18       67.42      3.53 o
   2  -1  10       65.49       57.63      3.14 o
   3  -1  10      202.13      214.13      4.82 o
   4  -1  10     1328.23     1195.91     11.15 o
   5  -1  10       39.50       40.77      2.96 o
   6  -1  10        6.95        2.38      1.24 o
   7  -1  10       30.83       45.05      2.85 o
   8  -1  10       29.97       38.09      2.44 o
  -8   0  10        2.85        2.48      1.41 o
  -7   0  10        6.31        6.80      2.42 o
  -6   0  10      347.58      329.99     13.49 o
  -5   0  10      255.48      235.36      5.27 o
  -4   0  10      224.30      222.49      5.76 o
  -3   0  10      401.12      430.86     11.70 o
  -2   0  10      532.47      511.76     22.91 o
  -1   0  10        4.54        4.13      0.93 o
   0   0  10       18.07       26.19      1.86 o
   1   0  10      316.81      324.19      9.90 o
   2   0  10       93.44       84.99      4.35 o
   3   0  10      481.27      446.63      9.78 o
   4   0  10      429.51      394.19      6.93 o
   5   0  10      102.38       83.73      3.58 o
   6   0  10      211.83      192.66      7.75 o
   7   0  10       50.96       42.21      2.59 o
   8   0  10       74.45       70.78      2.94 o
   9   0  10        2.27        1.87      1.16 o
  -8   1  10        7.39        8.00      1.14 o
  -7   1  10      254.79      258.95      8.21 o
  -6   1  10       42.31       41.55      2.88 o
  -5   1  10      563.53      540.89      7.94 o
  -4   1  10      208.39      198.49      5.42 o
  -3   1  10       72.04       62.68      4.51 o
  -2   1  10      480.01      453.11      9.58 o
  -1   1  10      101.39       87.32      4.22 o
   0   1  10        0.19        0.79      0.65 o
   1   1  10       94.16       83.19      4.02 o
   2   1  10      115.89      100.70      6.50 o
   3   1  10     1916.58     1887.72     18.13 o
   4   1  10        0.93        0.73      0.91 o
   5   1  10       59.58       57.79      3.02 o
   6   1  10     1171.06     1038.98     15.02 o
   7   1  10        7.39        6.31      1.14 o
   8   1  10       12.83       10.92      1.26 o
   9   1  10      288.68      373.24      5.60 o
  -8   2  10       18.57       21.42      2.01 o
  -7   2  10        3.82        2.14      1.05 o
  -6   2  10      765.55      768.30     11.74 o
  -5   2  10      280.20      271.27      6.16 o
  -4   2  10      115.44      114.54      3.40 o
  -3   2  10      377.25      352.53     22.72 o
  -2   2  10      254.95      225.73      6.73 o
  -1   2  10      245.17      266.54      6.17 o
   0   2  10      123.58      105.06      3.84 o
   1   2  10        1.87        1.16      0.86 o
   2   2  10        6.79        9.38      1.80 o
   3   2  10      414.02      405.56      9.11 o
   4   2  10       69.80       63.61      3.76 o
   5   2  10      214.67      216.11      5.35 o
   6   2  10       29.03       39.44      3.00 o
   7   2  10      172.09      172.06      6.08 o
   8   2  10        1.57        0.88      0.85 o
   9   2  10        1.95        2.95      0.84 o
  -8   3  10        4.54        4.00      1.26 o
  -7   3  10       39.29       40.66      3.11 o
  -6   3  10       17.25       14.92      2.20 o
  -5   3  10      127.10      120.47      4.26 o
  -4   3  10       94.17       96.19      3.42 o
  -3   3  10        2.70        3.00      0.89 o
  -2   3  10      150.09      151.36      6.79 o
  -1   3  10       58.01       49.76      3.12 o
   0   3  10       14.24       13.70      1.45 o
   1   3  10      276.73      247.71      5.78 o
   2   3  10        7.00       10.12      1.78 o
   3   3  10      586.96      555.83     13.33 o
   4   3  10       27.69       21.08      2.78 o
   5   3  10      887.64      832.87     11.95 o
   6   3  10      131.93      124.08      5.19 o
   7   3  10       24.42       26.06      3.06 o
   8   3  10       13.57       12.23      1.66 o
   9   3  10       17.67       18.59      1.68 o
  -8   4  10      100.73       91.70      5.17 o
  -7   4  10      129.40      140.11      5.23 o
  -6   4  10      145.76      144.23      6.47 o
  -5   4  10       79.13       78.09      4.24 o
  -4   4  10      895.88      919.50      9.59 o
  -3   4  10      921.37      931.87     11.87 o
  -2   4  10      316.75      313.77      9.67 o
  -1   4  10       83.19       83.24      4.96 o
   0   4  10       10.84       11.78      1.88 o
   1   4  10       41.99       44.42      2.91 o
   2   4  10      187.77      181.35      6.21 o
   3   4  10      490.68      467.75     10.53 o
   4   4  10     1962.30     1910.05     14.14 o
   5   4  10      217.97      205.11      5.82 o
   6   4  10       30.76       34.49      2.97 o
   7   4  10      287.00      280.64      9.52 o
   8   4  10        5.86        7.35      1.26 o
   9   4  10      239.39      264.80      5.94 o
  -7   5  10        1.94        1.95      0.80 o
  -6   5  10      178.78      183.62      5.31 o
  -5   5  10      685.51      674.85     11.40 o
  -4   5  10       47.28       46.39      3.20 o
  -3   5  10        0.15        1.54      0.66 o
  -2   5  10        0.77        3.18      0.80 o
  -1   5  10        1.57        3.19      1.56 o
   0   5  10      110.80       91.50      5.23 o
   1   5  10      773.13      755.55     14.66 o
   2   5  10      529.25      469.94     11.47 o
   3   5  10       38.11       36.53      2.69 o
   4   5  10        0.36        0.48      0.67 o
   5   5  10      869.85      826.68     15.22 o
   6   5  10      146.65      134.04      5.23 o
   7   5  10      374.55      377.86     10.79 o
   8   5  10       12.50       13.76      1.65 o
   9   5  10      102.94      103.51      3.63 o
  -6   6  10       12.62       11.35      2.42 o
  -5   6  10        5.92        5.39      1.48 o
  -4   6  10      411.15      439.42      9.32 o
  -3   6  10        7.61        6.28      1.58 o
  -2   6  10      740.66      719.59      9.34 o
  -1   6  10      667.59      632.74      8.13 o
   0   6  10      241.17      255.24      5.72 o
   1   6  10       10.73        9.65      1.09 o
   2   6  10        6.37        3.21      0.80 o
   3   6  10       65.56       67.63      2.65 o
   4   6  10       38.96       45.32      2.26 o
   5   6  10       14.75       16.73      1.83 o
   6   6  10      110.31       98.89      5.67 o
   7   6  10       10.14       11.24      1.50 o
   8   6  10       64.53       68.77      4.45 o
   9   6  10       80.63       86.67      2.89 o
  -6   7  10        3.84        4.49      0.91 o
  -5   7  10       32.85       32.87      2.79 o
  -4   7  10      130.43      122.45      5.88 o
  -3   7  10      337.35      346.45     10.39 o
  -2   7  10       79.30       78.33      3.53 o
  -1   7  10        9.72       11.85      1.32 o
   0   7  10        0.57        1.76      0.80 o
   1   7  10        1.97        3.52      0.88 o
   2   7  10      136.18      128.57      4.02 o
   3   7  10      854.26      844.20      9.41 o
   4   7  10      313.78      271.71      5.56 o
   5   7  10      146.75      137.49      5.39 o
   6   7  10       45.25       50.54      5.06 o
   7   7  10       58.76       64.44      4.35 o
   8   7  10      114.20      118.95      4.11 o
   9   7  10       94.88       91.28     11.43 o
  -5   8  10       12.51       14.30      1.67 o
  -4   8  10      130.26      135.97      4.46 o
  -3   8  10        5.07        4.56      1.03 o
  -2   8  10      160.36      154.37      7.82 o
  -1   8  10      312.74      309.45      6.90 o
   0   8  10      151.87      154.17      4.99 o
   1   8  10       27.98       26.98      2.14 o
   2   8  10       84.01       88.81      4.06 o
   3   8  10      495.26      449.01      8.84 o
   4   8  10        3.57        4.58      1.06 o
   5   8  10       51.74       42.20      2.99 o
   6   8  10        2.10        1.68      1.25 o
   7   8  10       73.43       76.28      4.50 o
   8   8  10      116.63      122.38      4.95 o
  -4   9  10      145.72      149.33      3.98 o
  -3   9  10       36.12       35.48      2.35 o
  -2   9  10        1.05        2.23      0.92 o
  -1   9  10      375.47      362.27      7.03 o
   0   9  10        0.36        0.24      0.88 o
   1   9  10      140.79      133.04      5.15 o
   2   9  10        5.19        7.70      1.47 o
   3   9  10        3.64        3.22      0.97 o
   4   9  10      154.71      149.54      4.78 o
   5   9  10      238.79      249.36      6.81 o
   6   9  10      496.46      492.70      9.05 o
   7   9  10        1.40        0.54      1.12 o
   8   9  10      513.67      554.04     11.53 o
  -3  10  10        5.56        3.34      0.83 o
  -2  10  10      114.37      115.96      4.44 o
  -1  10  10      245.08      242.42      6.18 o
   0  10  10       57.90       50.32      2.90 o
   1  10  10       18.98       18.98      1.98 o
   2  10  10       65.64       70.48      3.06 o
   3  10  10       14.00       16.06      1.88 o
   4  10  10        0.87        1.48      0.81 o
   5  10  10      314.37      312.12      7.06 o
   6  10  10       10.85       11.67      1.20 o
   7  10  10      106.02       97.02      4.32 o
  -1  11  10      211.62      217.37      8.18 o
   0  11  10        1.90       -0.46      1.13 o
   1  11  10      213.21      197.88      5.51 o
   2  11  10       47.89       59.19      2.88 o
   3  11  10       34.36       34.39      2.34 o
   4  11  10        1.49        1.58      0.69 o
   5  11  10        3.20        4.96      1.26 o
   6  11  10       11.41        7.86      0.99 o
   2  12  10       40.45       42.50      3.85 o
   3  12  10        1.62        4.11      1.27 o
   4  12  10      115.66      143.42      5.99 o
  -2  -8  11        1.54        0.32      1.19 o
  -1  -8  11        5.38        5.77      1.78 o
   0  -8  11      738.33      769.33     16.34 o
   1  -8  11        1.83        1.04      1.02 o
  -5  -7  11       10.18       11.47      2.10 o
  -4  -7  11      321.14      302.27     10.22 o
  -3  -7  11      455.48      443.55     10.99 o
  -2  -7  11        6.19        3.64      1.53 o
  -1  -7  11        8.42        7.70      2.33 o
   0  -7  11      655.81      683.49     18.53 o
   1  -7  11      210.14      234.67     10.46 o
   2  -7  11       32.75       31.65      3.74 o
   3  -7  11      221.05      234.85      8.81 o
  -6  -6  11       17.72       18.07      2.58 o
  -5  -6  11        6.88        3.31      1.40 o
  -4  -6  11      147.57      157.87      8.46 o
  -3  -6  11      116.29      114.50      5.51 o
  -2  -6  11       37.96       32.24      2.98 o
  -1  -6  11        1.64        3.47      2.12 o
   0  -6  11      256.53      270.50     12.78 o
   1  -6  11       12.07       12.38      3.18 o
   2  -6  11       16.06       17.31      3.17 o
   3  -6  11      209.80      214.06      9.88 o
   4  -6  11      113.39      124.59      6.75 o
  -7  -5  11      603.11      634.56     12.55 o
  -6  -5  11        0.91       -0.68      1.61 o
  -5  -5  11      167.66      181.01      9.28 o
  -4  -5  11      229.07      220.73     10.75 o
  -3  -5  11       10.71        9.48      1.84 o
  -2  -5  11      365.21      364.21     10.46 o
  -1  -5  11      797.44      814.49     18.63 o
   0  -5  11        2.57        1.95      1.06 o
   1  -5  11       10.01       16.87      5.86 o
   2  -5  11      456.25      468.92     11.32 o
   3  -5  11      139.15      143.61      8.79 o
   4  -5  11        0.84        0.24      1.36 o
   5  -5  11      458.17      537.02     13.57 o
  -7  -4  11        6.82        4.97      1.06 o
  -6  -4  11        3.32        1.52      1.25 o
  -5  -4  11       11.36       11.05      2.66 o
  -4  -4  11        0.40        1.71      1.68 o
  -3  -4  11       52.98       43.06      6.70 o
  -2  -4  11     1341.49     1230.57     19.65 o
  -1  -4  11      146.83      121.19      4.44 o
   0  -4  11       65.77       61.58      3.63 o
   1  -4  11      441.69      436.49     16.14 o
   2  -4  11      324.47      322.06     11.10 o
   3  -4  11       22.91       21.67      2.68 o
   4  -4  11       34.15       38.63      4.62 o
   5  -4  11      600.25      644.20     16.48 o
  -8  -3  11        0.81        2.65      0.99 o
  -7  -3  11       45.63       49.07      4.35 o
  -6  -3  11      203.47      205.79      6.72 o
  -5  -3  11      583.10      597.74     17.54 o
  -4  -3  11        0.29        1.37      1.53 o
  -3  -3  11       27.35       25.94      2.07 o
  -2  -3  11      628.31      558.87      9.52 o
  -1  -3  11        7.66        7.57      1.08 o
   0  -3  11        8.43        5.61      0.93 o
   1  -3  11     1842.45     1754.80     19.45 o
   2  -3  11       80.35       74.33      3.50 o
   3  -3  11       12.95       11.16      1.95 o
   4  -3  11      700.65      733.33     19.36 o
   5  -3  11      162.97      140.35      6.74 o
   7  -3  11       52.90       52.61      4.68 o
  -8  -2  11        1.66        1.97      1.02 o
  -7  -2  11      279.34      289.81     10.96 o
  -6  -2  11     2124.04     2140.44     32.52 o
  -5  -2  11       13.74       14.45      2.09 o
  -4  -2  11      102.91       91.46      3.75 o
  -3  -2  11       10.36       13.28      1.34 o
  -2  -2  11      170.84      157.68      3.79 o
  -1  -2  11       12.12       11.47      1.32 o
   0  -2  11      542.55      517.36      7.53 o
   1  -2  11     1248.72     1222.45     14.43 o
   2  -2  11       82.19       78.28      4.22 o
   3  -2  11      109.18       96.58      3.97 o
   4  -2  11      361.71      341.13     10.10 o
   5  -2  11        0.89        0.03      1.14 o
   6  -2  11       55.25       63.90      3.96 o
   7  -2  11      748.11      845.73     43.90 o
  -8  -1  11        0.45        0.28      1.13 o
  -7  -1  11       81.44       84.36      4.32 o
  -6  -1  11       27.56       24.03      3.81 o
  -5  -1  11       79.93       83.74      4.83 o
  -4  -1  11       55.87       50.54      2.81 o
  -3  -1  11      213.39      210.92      6.23 o
  -2  -1  11        4.48        2.65      0.55 o
  -1  -1  11       13.59       19.06      2.41 o
   0  -1  11     1434.65     1357.18     15.11 o
   1  -1  11      323.33      318.24      6.95 o
   2  -1  11        1.13        4.50      0.99 o
   3  -1  11       37.53       34.55      2.47 o
   4  -1  11       12.23       12.29      1.30 o
   5  -1  11       75.74       73.26      4.71 o
   6  -1  11        4.14        8.60      1.78 o
   7  -1  11      170.79      160.85      5.08 o
   8  -1  11       22.80       28.76      2.35 o
  -8   0  11      238.07      264.10      5.25 o
  -7   0  11      116.53      123.55      5.28 o
  -6   0  11       86.65       90.90      8.94 o
  -5   0  11       90.08       94.23      7.31 o
  -4   0  11     1555.36     1533.58     18.78 o
  -3   0  11      235.43      218.27      5.81 o
  -2   0  11       12.42       15.52      1.64 o
  -1   0  11      228.95      207.85      6.79 o
   0   0  11      362.93      327.09      8.00 o
   1   0  11      137.04      134.19      6.88 o
   2   0  11     1637.91     1608.51     14.26 o
   3   0  11     3329.73     3285.85     31.56 o
   4   0  11       75.91       70.57      3.02 o
   5   0  11      353.01      336.22     10.04 o
   6   0  11      331.09      325.27      8.13 o
   7   0  11       18.10       25.39      2.26 o
   8   0  11        1.49        2.27      1.24 o
  -8   1  11      409.02      439.27      6.28 o
  -7   1  11       78.66       77.30      4.14 o
  -6   1  11        4.65        6.08      1.54 o
  -5   1  11     1035.73     1020.53     16.56 o
  -4   1  11       34.68       35.79      2.11 o
  -3   1  11        1.57        1.58      0.85 o
  -2   1  11      297.46      289.85      5.96 o
  -1   1  11      108.80       95.59      4.59 o
   0   1  11        8.71        8.09      1.47 o
   1   1  11      258.27      243.54      9.54 o
   2   1  11     5121.63     4704.96     39.62 o
   3   1  11      139.43      135.65      3.75 o
   4   1  11      422.49      402.77      6.46 o
   5   1  11      438.07      401.81      9.39 o
   6   1  11      585.64      578.53     10.87 o
   7   1  11        6.92        9.16      1.46 o
   8   1  11      237.14      274.26      9.75 o
  -8   2  11        9.89       10.61      1.79 o
  -7   2  11      116.40      118.35      4.95 o
  -6   2  11      371.45      364.13      7.62 o
  -5   2  11       47.96       52.46      3.81 o
  -4   2  11      177.47      178.97      4.64 o
  -3   2  11        1.42        0.97      0.69 o
  -2   2  11     1140.08     1047.04     20.99 o
  -1   2  11      160.68      138.91      5.42 o
   0   2  11        3.36        2.12      0.72 o
   1   2  11       11.82       13.50      1.75 o
   2   2  11       13.31       17.83      4.22 o
   3   2  11      609.00      587.41      7.78 o
   4   2  11        8.97       10.68      1.17 o
   5   2  11     1146.67     1119.55     14.23 o
   6   2  11       35.78       27.14      3.13 o
   7   2  11        7.62        8.11      1.95 o
   8   2  11       70.21       79.33      4.44 o
   9   2  11        3.39        7.14      1.66 o
  -7   3  11      122.36      124.71      3.92 o
  -6   3  11      511.90      511.62     11.13 o
  -5   3  11       28.64       27.95      2.07 o
  -4   3  11      102.56      101.81      4.50 o
  -3   3  11      273.44      274.10      6.47 o
  -2   3  11      521.70      492.98      8.53 o
  -1   3  11       60.33       54.68      2.57 o
   0   3  11      239.49      196.80      5.43 o
   1   3  11       78.33       74.01      3.31 o
   2   3  11      235.57      206.44      8.25 o
   3   3  11      656.33      634.41      8.86 o
   4   3  11      503.50      458.02      8.40 o
   5   3  11        1.61        1.40      0.83 o
   6   3  11       64.40       60.96      3.15 o
   7   3  11       79.78       97.93      5.45 o
   8   3  11      108.32       98.89      4.96 o
   9   3  11        7.05       10.05      1.36 o
  -7   4  11       76.96       80.14      5.08 o
  -6   4  11       29.81       27.09      2.95 o
  -5   4  11        2.45        1.67      0.95 o
  -4   4  11       21.51       22.46      1.90 o
  -3   4  11        1.46        2.08      0.78 o
  -2   4  11       88.58      100.50      4.20 o
  -1   4  11       97.99       96.35      3.16 o
   0   4  11      420.65      376.00      6.68 o
   1   4  11       62.26       55.69      2.38 o
   2   4  11       57.16       44.93      2.13 o
   3   4  11      770.67      736.44      9.59 o
   4   4  11        3.29        3.56      0.75 o
   5   4  11      219.28      215.42      5.25 o
   6   4  11       91.82       88.84      4.31 o
   7   4  11      393.51      381.33      8.40 o
   8   4  11       33.78       27.53      2.69 o
   9   4  11       12.54       20.39      1.89 o
  -6   5  11       12.03       13.26      1.37 o
  -5   5  11      469.14      471.99      8.87 o
  -4   5  11     1634.97     1677.34     15.11 o
  -3   5  11        7.74        6.31      1.13 o
  -2   5  11       16.88       17.46      1.71 o
  -1   5  11      239.48      236.79      7.42 o
   0   5  11      356.14      341.55      6.92 o
   1   5  11        9.78       13.49      1.38 o
   2   5  11       15.71        9.97      1.05 o
   3   5  11      436.77      436.15      6.16 o
   4   5  11      757.92      727.32     10.32 o
   5   5  11       65.87       64.54      5.27 o
   6   5  11      275.80      270.30      7.34 o
   7   5  11      484.72      484.75      9.29 o
   8   5  11       23.03       23.09      1.89 o
   9   5  11      332.39      375.50     10.02 o
  -6   6  11       11.86       11.48      1.41 o
  -5   6  11       64.54       65.99      3.89 o
  -4   6  11      123.95      122.57      5.83 o
  -3   6  11      195.21      183.55      5.90 o
  -2   6  11       61.69       58.68      3.87 o
  -1   6  11      572.40      578.09      8.52 o
   0   6  11      161.53      153.93      5.23 o
   1   6  11      130.08      111.56      3.43 o
   2   6  11      467.18      438.73      9.57 o
   3   6  11      653.43      618.25     13.43 o
   4   6  11       96.19       80.10      2.90 o
   5   6  11      218.34      209.32      8.28 o
   6   6  11      251.81      256.58      8.76 o
   7   6  11        2.71        1.92      1.39 o
   8   6  11        0.64        0.89      0.65 o
  -5   7  11        3.68        5.70      1.15 o
  -4   7  11       11.14       10.88      1.84 o
  -3   7  11        4.80        4.29      1.38 o
  -2   7  11      377.27      366.20      8.32 o
  -1   7  11        7.07        6.54      1.12 o
   0   7  11        1.01        0.22      0.68 o
   1   7  11        7.75       11.69      1.72 o
   2   7  11        7.32        4.07      0.81 o
   3   7  11       14.49       11.54      1.29 o
   4   7  11       19.34       18.93      1.62 o
   5   7  11       35.08       44.52      5.56 o
   6   7  11      117.27      102.47      5.50 o
   7   7  11       27.56       27.35      2.22 o
   8   7  11       71.98       70.62      3.76 o
  -4   8  11        4.84        4.51      1.10 o
  -3   8  11       14.42       16.13      2.13 o
  -2   8  11      183.68      189.84      4.90 o
  -1   8  11      453.48      436.71     10.11 o
   0   8  11      241.00      234.81      5.92 o
   1   8  11       77.13       69.33      4.80 o
   2   8  11       12.56       11.24      2.25 o
   3   8  11       11.56        6.43      0.98 o
   4   8  11      242.52      222.12      5.11 o
   5   8  11      405.67      411.57      6.65 o
   6   8  11       65.40       65.30      3.39 o
   7   8  11      203.54      208.65      5.48 o
   8   8  11       10.78       12.19      1.53 o
  -3   9  11      103.92      112.28      4.57 o
  -2   9  11       12.56       12.54      1.24 o
  -1   9  11        4.08        2.54      0.77 o
   0   9  11      351.35      355.76      7.75 o
   1   9  11      150.67      156.30      5.28 o
   2   9  11       19.39       12.39      2.17 o
   3   9  11        1.03        0.62      0.93 o
   4   9  11       26.37       32.57      2.17 o
   5   9  11       39.29       38.00      2.64 o
   6   9  11       30.48       30.54      1.86 o
   7   9  11      625.46      649.03     15.05 o
  -2  10  11      130.62      133.15      3.59 o
  -1  10  11       35.47       36.43      2.19 o
   0  10  11     1051.88     1126.74     16.75 o
   1  10  11      335.72      350.07      7.18 o
   2  10  11       21.41       21.99      2.49 o
   3  10  11       29.13       23.90      2.04 o
   4  10  11      163.20      163.36      7.99 o
   5  10  11       10.49       12.52      1.47 o
   6  10  11      106.47      102.35      3.38 o
   0  11  11       53.22       53.16      5.86 o
   1  11  11      103.24      116.65      3.45 o
   2  11  11        0.08        0.07      0.79 o
   3  11  11       52.27       55.96      2.59 o
   4  11  11        3.18        6.40      0.98 o
   5  11  11        7.03        4.73      0.98 o
  -1  -7  12        0.37       -0.14      1.28 o
   0  -7  12      311.36      315.64     10.77 o
   1  -7  12        0.56        3.05      1.38 o
  -5  -6  12       86.31       97.50      5.27 o
  -4  -6  12       16.96       16.53      2.55 o
  -3  -6  12        8.59        7.79      1.99 o
  -2  -6  12      161.06      148.76     12.71 o
  -1  -6  12       17.46       16.50      2.98 o
   0  -6  12       44.51       44.22      4.80 o
   1  -6  12      271.28      312.26     11.89 o
   2  -6  12      120.63      124.14      7.03 o
   3  -6  12      193.62      218.13      8.32 o
  -6  -5  12        2.67        2.68      1.29 o
  -5  -5  12        7.77        8.48      2.00 o
  -4  -5  12      261.54      251.88     10.44 o
  -3  -5  12       39.51       34.32      4.13 o
  -2  -5  12      401.78      361.63      9.72 o
  -1  -5  12        5.82        5.73      1.48 o
   0  -5  12       11.79       13.16      3.15 o
   1  -5  12       42.86       49.04      3.61 o
   2  -5  12       20.12       18.67      2.14 o
   3  -5  12       31.75       35.31      3.98 o
   4  -5  12      236.70      253.43      9.01 o
  -6  -4  12       37.27       38.32      3.51 o
  -5  -4  12      144.31      148.44      7.82 o
  -4  -4  12       38.33       33.77      4.27 o
  -3  -4  12       10.25        8.09      2.53 o
  -2  -4  12      345.95      349.31     11.22 o
  -1  -4  12      107.83      103.47      4.51 o
   0  -4  12       18.06       14.89      1.76 o
   1  -4  12        0.79        2.26      0.99 o
   2  -4  12       14.81       11.27      3.70 o
   3  -4  12       63.15       63.95      4.85 o
   4  -4  12       36.18       51.27      4.37 o
  -6  -3  12      112.82      109.31      6.15 o
  -5  -3  12        0.29       -0.14      1.10 o
  -4  -3  12        1.75        2.12      1.47 o
  -3  -3  12      502.72      483.08     16.32 o
  -2  -3  12      858.23      807.03     19.51 o
  -1  -3  12       40.55       37.13      2.85 o
   0  -3  12      148.01      142.76      5.39 o
   1  -3  12     1074.13     1088.74     36.89 o
   2  -3  12      177.01      170.25      7.09 o
   3  -3  12      416.91      378.60     14.35 o
   4  -3  12      758.44      731.03     18.83 o
   5  -3  12      387.86      462.92     13.06 o
   6  -3  12      285.00      283.15     10.74 o
  -7  -2  12       88.15       91.34      5.21 o
  -6  -2  12       52.54       54.93      3.39 o
  -5  -2  12       28.93       28.77      2.64 o
  -4  -2  12       14.84       14.28      3.03 o
  -3  -2  12       80.17       70.78      8.52 o
  -2  -2  12        0.19        0.56      0.75 o
  -1  -2  12       66.93       59.21      2.81 o
   0  -2  12      668.85      631.36      9.04 o
   1  -2  12      406.90      416.85      9.32 o
   2  -2  12       20.65       20.48      2.61 o
   3  -2  12       32.18       32.61      4.54 o
   4  -2  12      152.00      153.23      9.00 o
   5  -2  12        1.84        0.29      1.41 o
   6  -2  12        0.40        1.07      0.82 o
   7  -2  12      209.29      184.67      7.93 o
  -7  -1  12       54.59       56.71      4.41 o
  -6  -1  12       37.25       35.89      2.95 o
  -5  -1  12       12.83       12.89      2.58 o
  -4  -1  12        3.48        5.53      2.61 o
  -3  -1  12        1.80        0.78      1.03 o
  -2  -1  12        0.09       -0.25      0.66 o
  -1  -1  12       29.48       28.90      2.25 o
   0  -1  12       28.81       28.47      2.21 o
   1  -1  12      407.94      389.62      7.98 o
   2  -1  12     3103.38     3072.01     25.19 o
   3  -1  12        3.83        5.49      2.18 o
   4  -1  12       28.89       20.60      3.48 o
   5  -1  12        8.91        5.95      2.35 o
   6  -1  12      172.23      202.68      7.89 o
   7  -1  12      171.24      188.35      5.75 o
  -7   0  12      452.52      476.14      8.98 o
  -6   0  12      238.01      248.68      7.64 o
  -5   0  12      183.55      175.86      9.55 o
  -4   0  12      322.66      315.89      9.18 o
  -3   0  12       15.36       15.39      2.37 o
  -2   0  12       18.62       12.81      1.39 o
  -1   0  12       86.59       84.86      2.97 o
   0   0  12      430.98      402.56      9.26 o
   1   0  12     1151.16     1144.84     25.34 o
   2   0  12      338.24      325.32      7.25 o
   3   0  12       36.96       34.93      2.36 o
   4   0  12       15.89       13.12      2.40 o
   5   0  12       38.27       39.79      3.71 o
   6   0  12      290.46      324.92      9.59 o
   7   0  12       70.93       89.02      4.46 o
  -7   1  12       17.87       17.66      1.82 o
  -6   1  12      476.78      510.91     10.86 o
  -5   1  12       71.56       69.19      5.91 o
  -4   1  12      107.05      116.89      5.93 o
  -3   1  12       35.81       27.99      2.07 o
  -2   1  12       18.49       12.82      1.41 o
  -1   1  12       12.29       10.92      1.22 o
   0   1  12       18.68       20.80      3.26 o
   1   1  12       18.34       16.64      1.72 o
   2   1  12      424.38      395.14     10.97 o
   3   1  12      160.79      153.61      4.92 o
   4   1  12      504.39      498.72     12.10 o
   5   1  12      113.97       99.73      5.67 o
   6   1  12       61.10       65.04      3.53 o
   7   1  12        2.93        4.05      1.39 o
   8   1  12      191.23      226.83      6.12 o
  -7   2  12       11.12       10.13      1.12 o
  -6   2  12     1381.91     1529.76     18.29 o
  -5   2  12      677.15      684.44     10.57 o
  -4   2  12        3.62        5.73      1.17 o
  -3   2  12        6.66        4.93      1.65 o
  -2   2  12      575.85      540.21      9.84 o
  -1   2  12       65.98       63.00      2.85 o
   0   2  12       51.16       48.40      2.39 o
   1   2  12      111.19      108.11      3.66 o
   2   2  12     1393.84     1355.34     16.52 o
   3   2  12      219.79      222.01      6.70 o
   4   2  12      117.76      108.87      4.80 o
   5   2  12      400.25      378.59      8.71 o
   6   2  12        2.47        0.84      1.25 o
   7   2  12      102.56       94.15      4.92 o
   8   2  12      255.16      263.84      6.98 o
  -7   3  12      296.75      334.27      9.44 o
  -6   3  12       24.03       24.03      2.30 o
  -5   3  12       96.42       95.07      3.39 o
  -4   3  12        4.18        6.99      1.32 o
  -3   3  12      248.60      240.26      6.80 o
  -2   3  12      129.53      137.47      4.63 o
  -1   3  12        1.85        1.22      0.73 o
   0   3  12       60.79       61.42      2.55 o
   1   3  12      367.19      323.06      6.99 o
   2   3  12      183.73      193.36      5.51 o
   3   3  12      168.54      166.49      5.75 o
   4   3  12      195.11      185.60      6.19 o
   5   3  12      149.84      147.32      4.83 o
   6   3  12      137.27      138.91      4.48 o
   7   3  12       33.59       31.49      2.99 o
   8   3  12      191.92      236.60     11.15 o
  -6   4  12      349.45      364.34      7.80 o
  -5   4  12      101.50      103.22      3.36 o
  -4   4  12      312.47      323.52      6.50 o
  -3   4  12       36.26       38.65      2.79 o
  -2   4  12       15.53       16.56      2.55 o
  -1   4  12      270.24      259.03      6.36 o
   0   4  12        2.44        3.03      0.68 o
   1   4  12       10.29        7.59      1.02 o
   2   4  12      114.43      103.08      3.58 o
   3   4  12        1.13        2.74      1.24 o
   4   4  12      245.52      233.98      6.10 o
   5   4  12       54.43       53.47      2.96 o
   6   4  12       12.39       15.40      1.96 o
   7   4  12       11.72       13.36      2.04 o
   8   4  12        0.43        1.16      0.75 o
  -6   5  12      212.17      230.83      7.65 o
  -5   5  12        0.82       -0.54      0.91 o
  -4   5  12       25.45       27.92      1.91 o
  -3   5  12      559.86      563.79      8.71 o
  -2   5  12       16.69       15.94      2.15 o
  -1   5  12      165.26      163.53      6.74 o
   0   5  12      385.01      359.70      6.73 o
   1   5  12        5.60        4.79      1.18 o
   2   5  12       32.03       26.61      2.14 o
   3   5  12     1089.11     1043.71     14.67 o
   4   5  12      197.28      190.93      5.49 o
   5   5  12       18.32       16.07      1.88 o
   6   5  12      242.34      232.22      6.37 o
   7   5  12      746.48      809.15     10.97 o
   8   5  12       12.25       17.47      1.42 o
  -5   6  12       95.83       94.83      4.06 o
  -4   6  12      592.53      607.73     11.60 o
  -3   6  12       98.22       98.04      4.07 o
  -2   6  12      452.85      441.68      9.03 o
  -1   6  12      569.51      572.36     10.96 o
   0   6  12      404.90      385.12      9.18 o
   1   6  12       20.75       18.13      1.79 o
   2   6  12       40.12       49.06      3.24 o
   3   6  12      304.21      304.68      7.87 o
   4   6  12       16.08       14.95      1.60 o
   5   6  12      125.03      131.81      5.47 o
   6   6  12      297.60      305.84      7.15 o
   7   6  12       57.92       63.89      3.89 o
   8   6  12      203.67      222.14      5.92 o
  -4   7  12       20.70       21.68      2.17 o
  -3   7  12        5.40        8.45      1.81 o
  -2   7  12      181.96      186.13      5.58 o
  -1   7  12       63.96       72.08      3.19 o
   0   7  12        8.58        9.19      1.52 o
   1   7  12      229.80      239.50     11.43 o
   2   7  12      482.08      426.53     16.86 o
   3   7  12       55.23       58.86      3.45 o
   4   7  12        2.39        1.84      0.74 o
   5   7  12      159.98      163.34      4.71 o
   6   7  12      210.58      218.36      5.89 o
   7   7  12        1.80        0.30      1.13 o
  -4   8  12       21.64       26.02      1.94 o
  -3   8  12        6.11        5.76      1.21 o
  -2   8  12      244.34      239.31      9.64 o
  -1   8  12       12.56       11.20      1.24 o
   0   8  12      168.98      156.54      5.41 o
   1   8  12      264.97      255.18      8.64 o
   2   8  12       35.16       33.94      3.35 o
   3   8  12       26.65       25.58      2.66 o
   4   8  12        0.79        0.65      0.87 o
   5   8  12      299.18      300.39      5.27 o
   6   8  12      137.49      152.77      4.64 o
   7   8  12       81.35       89.54      3.98 o
  -2   9  12       32.83       40.41      2.68 o
  -1   9  12      157.26      159.93      3.88 o
   0   9  12       24.68       26.90      2.02 o
   1   9  12       23.29       32.76      3.00 o
   2   9  12        0.44        0.03      1.13 o
   3   9  12      261.20      281.68      8.40 o
   4   9  12      264.93      244.23      6.12 o
   5   9  12        6.43        9.34      1.24 o
   6   9  12        7.46        6.34      1.28 o
  -1  10  12      123.26      130.00      5.54 o
   0  10  12      397.51      389.69      6.23 o
   1  10  12       43.65       38.71      2.84 o
   2  10  12        4.46        3.68      1.13 o
   3  10  12      264.43      251.47     11.66 o
   4  10  12       93.35       96.54      3.41 o
   5  10  12       21.25       19.75      1.83 o
  -1  -6  13       13.96        9.13      2.00 o
   0  -6  13        0.32        0.45      1.14 o
   1  -6  13        8.04        5.59      1.49 o
  -5  -5  13       78.10       98.12      4.76 o
  -4  -5  13       19.95       19.76      2.60 o
  -3  -5  13      636.97      674.03     15.02 o
  -2  -5  13        0.93        2.27      1.45 o
  -1  -5  13      174.48      172.73      5.77 o
   0  -5  13      197.70      198.51      9.42 o
   1  -5  13      779.59      840.21     18.52 o
   2  -5  13       49.15       48.05      4.16 o
  -5  -4  13        0.21        1.56      1.14 o
  -4  -4  13      142.98      155.12      7.61 o
  -3  -4  13      309.84      330.01     11.74 o
  -2  -4  13      172.78      162.09      8.45 o
  -1  -4  13      243.45      229.07      7.92 o
   0  -4  13      692.09      717.57     10.45 o
   1  -4  13       46.93       47.95      4.34 o
   2  -4  13       22.31       23.54      2.37 o
   3  -4  13      182.35      198.57      8.33 o
  -5  -3  13       31.55       34.16      3.49 o
  -4  -3  13      252.31      269.98     10.67 o
  -3  -3  13        0.88        3.68      1.69 o
  -2  -3  13       81.90       64.58      5.79 o
  -1  -3  13      159.02      155.39      5.28 o
   0  -3  13       43.68       41.86      2.79 o
   1  -3  13        4.16        4.51      1.48 o
   2  -3  13        4.20        4.02      2.02 o
   3  -3  13      109.44       98.31      6.74 o
   4  -3  13        0.65        2.75      1.00 o
   5  -3  13        5.03        4.19      1.70 o
  -6  -2  13       28.23       30.38      2.09 o
  -5  -2  13        0.91        1.31      1.27 o
  -4  -2  13        3.80        3.19      1.72 o
  -3  -2  13       83.19       80.53      6.52 o
  -2  -2  13      575.37      562.47     17.36 o
  -1  -2  13     1130.74     1099.62     14.17 o
   0  -2  13      153.71      148.84      8.09 o
   1  -2  13        5.33        5.15      1.62 o
   2  -2  13      569.25      550.96     17.33 o
   3  -2  13      126.33      123.43      8.12 o
   4  -2  13       11.20       13.40      1.99 o
   5  -2  13      303.01      301.51     12.72 o
  -6  -1  13       23.26       26.74      2.19 o
  -5  -1  13       91.14      100.54      4.32 o
  -4  -1  13       31.98       39.67      2.99 o
  -3  -1  13       47.18       39.07      3.22 o
  -2  -1  13      399.27      378.67      9.97 o
  -1  -1  13       11.41       11.83      2.10 o
   0  -1  13      487.97      482.29     11.70 o
   1  -1  13        6.35        6.61      1.60 o
   2  -1  13      388.76      397.71      8.38 o
   3  -1  13       81.29       75.20      6.64 o
   4  -1  13        1.06        2.02      1.10 o
   5  -1  13       56.20       47.70      5.97 o
   6  -1  13       26.41       35.87      2.14 o
  -6   0  13     1308.02     1438.69     35.93 o
  -5   0  13      384.05      418.74     13.38 o
  -4   0  13        0.72        2.76      1.20 o
  -3   0  13        0.66        0.15      0.96 o
  -2   0  13       98.54      101.38      5.35 o
  -1   0  13      360.26      356.40      8.02 o
   0   0  13       80.80       85.83      5.04 o
   1   0  13     1306.68     1307.84     25.81 o
   2   0  13      376.84      378.24     10.41 o
   3   0  13        4.29        5.62      1.65 o
   4   0  13       27.12       30.15      3.10 o
   5   0  13       14.41       15.87      2.29 o
   6   0  13        5.86        7.75      1.47 o
   7   0  13      134.88      155.95      7.34 o
  -6   1  13       16.82       20.77      2.04 o
  -5   1  13       86.29       81.23      4.33 o
  -4   1  13        0.02        0.65      1.69 o
  -3   1  13       98.16      104.80      4.44 o
  -2   1  13       42.75       41.45      3.52 o
  -1   1  13        2.50        3.45      1.33 o
   0   1  13      968.96      973.43     17.34 o
   1   1  13        2.19        3.24      1.31 o
   2   1  13        2.86        2.31      1.42 o
   3   1  13      202.36      201.31      7.57 o
   4   1  13      232.11      220.79      6.38 o
   5   1  13       10.50       15.75      2.25 o
   6   1  13        0.08        0.59      0.91 o
   7   1  13      364.14      434.86     17.42 o
  -6   2  13       14.78       14.44      1.65 o
  -5   2  13      491.90      519.56     10.39 o
  -4   2  13      373.04      379.11      9.77 o
  -3   2  13       54.42       52.41      3.99 o
  -2   2  13      300.92      283.63      8.82 o
  -1   2  13        6.93        7.36      1.62 o
   0   2  13      127.85      118.64      4.89 o
   1   2  13     1566.71     1583.13     22.47 o
   2   2  13      121.30      120.44      7.55 o
   3   2  13      738.35      743.48     26.59 o
   4   2  13       53.10       52.13      3.22 o
   5   2  13      128.69      133.88      4.86 o
   6   2  13        3.61        5.00      1.20 o
   7   2  13        1.26        1.29      1.00 o
  -6   3  13      233.15      254.06      6.04 o
  -5   3  13      421.28      458.22      7.56 o
  -4   3  13       10.04       13.71      1.37 o
  -3   3  13       43.54       37.90      3.42 o
  -2   3  13       18.01       15.40      2.22 o
  -1   3  13       50.21       52.48      3.87 o
   0   3  13       19.02       15.89      1.86 o
   1   3  13       77.96       81.24      4.09 o
   2   3  13     1006.83     1036.26     14.49 o
   3   3  13      320.50      320.41      8.08 o
   4   3  13        0.88        2.17      0.86 o
   5   3  13       50.81       54.84      2.82 o
   6   3  13      115.36      114.95      3.70 o
   7   3  13       76.53       85.76      4.18 o
  -5   4  13       78.12       85.10      3.08 o
  -4   4  13      149.97      152.12      4.05 o
  -3   4  13      101.92      102.65      3.58 o
  -2   4  13      358.42      376.41     11.43 o
  -1   4  13       54.23       57.02      3.37 o
   0   4  13      185.24      175.05      7.69 o
   1   4  13        0.04       -0.22      1.09 o
   2   4  13        8.78        9.99      1.63 o
   3   4  13      187.85      180.90     12.76 o
   4   4  13        0.73        0.82      0.77 o
   5   4  13       19.84       22.14      1.82 o
   6   4  13      231.47      238.08      5.80 o
   7   4  13      133.08      145.90      4.11 o
  -5   5  13        0.16        1.45      0.74 o
  -4   5  13       24.62       22.21      1.52 o
  -3   5  13        1.17        1.67      0.82 o
  -2   5  13      148.42      153.58      6.60 o
  -1   5  13        0.05        0.81      1.24 o
   0   5  13       18.61       20.09      1.77 o
   1   5  13       24.95       27.04      2.12 o
   2   5  13       65.13       57.63      3.02 o
   3   5  13      120.55      117.22      6.10 o
   4   5  13       14.10       17.85      2.02 o
   5   5  13       11.70       10.84      1.55 o
   6   5  13        0.44        3.66      0.78 o
   7   5  13        6.12        4.84      0.93 o
  -4   6  13      119.26      127.93      3.60 o
  -3   6  13        0.33        0.24      0.76 o
  -2   6  13       14.37       16.60      1.72 o
  -1   6  13       41.98       49.54      3.12 o
   0   6  13       33.99       23.28      2.26 o
   1   6  13       28.95       30.59      2.15 o
   2   6  13      436.78      410.50      8.80 o
   3   6  13      169.66      140.79      5.17 o
   4   6  13       37.38       44.25      2.94 o
   5   6  13        1.63        3.03      0.87 o
   6   6  13        0.61        0.90      0.97 o
   7   6  13       16.41       19.96      2.96 o
  -4   7  13        1.76        2.00      1.28 o
  -3   7  13        6.64        7.88      1.59 o
  -2   7  13        0.84        1.28      0.67 o
  -1   7  13       14.54       12.95      1.59 o
   0   7  13       20.55       28.46      2.34 o
   1   7  13       90.36       72.68      3.68 o
   2   7  13      215.14      216.77      7.35 o
   3   7  13       41.73       49.42      2.99 o
   4   7  13      556.05      557.53      8.10 o
   5   7  13      132.39      131.77      4.51 o
   6   7  13       27.72       34.03      2.69 o
   7   7  13      219.36      246.88      5.98 o
  -3   8  13        7.43        9.18      1.82 o
  -2   8  13      208.00      210.24      4.67 o
  -1   8  13       15.28        9.17      1.22 o
   0   8  13      134.85      130.25      4.49 o
   1   8  13       18.91       31.33      2.88 o
   2   8  13        1.96        2.25      2.15 o
   3   8  13        3.54        3.45      0.99 o
   4   8  13      127.83      123.16      3.55 o
   5   8  13       37.37       51.87      2.61 o
   6   8  13       61.44       74.97      3.50 o
  -1   9  13        7.79       12.16      1.89 o
   0   9  13        2.77        5.10      1.34 o
   1   9  13       62.34       58.12      3.45 o
   2   9  13        8.30        6.21      1.33 o
   3   9  13      110.65       97.85      4.47 o
   4   9  13      159.00      171.69      6.05 o
   5   9  13        1.29        1.16      1.19 o
   1  10  13      129.42      129.39      4.21 o
   2  10  13      135.94      155.18      4.77 o
   3  10  13      143.27      182.09      8.94 o
  -4  -4  14       15.88       15.65      2.13 o
  -3  -4  14       66.44       71.54      4.61 o
  -2  -4  14       61.17       61.07      4.44 o
  -1  -4  14        1.15        0.44      1.11 o
   0  -4  14      109.09      115.96      6.49 o
   1  -4  14        4.01        5.51      1.52 o
  -4  -3  14      357.25      390.23     10.70 o
  -3  -3  14       11.85       15.39      2.58 o
  -2  -3  14       45.08       39.04      4.04 o
  -1  -3  14      927.94     1041.72     20.08 o
   0  -3  14      241.84      258.14      7.40 o
   1  -3  14        0.60        1.30      1.42 o
   2  -3  14      111.43      105.21      6.41 o
   3  -3  14      250.32      274.29      9.40 o
  -5  -2  14      146.13      136.32      6.26 o
  -4  -2  14       38.57       48.20      4.10 o
  -3  -2  14      167.32      152.95      7.87 o
  -2  -2  14      638.88      633.24     16.65 o
  -1  -2  14        2.00        5.02      2.22 o
   0  -2  14      134.53      130.10      5.50 o
   1  -2  14        9.50        8.71      1.53 o
   2  -2  14      103.41      104.68      6.93 o
   3  -2  14        0.44        1.27      1.25 o
   4  -2  14        6.89        8.72      1.88 o
  -5  -1  14       15.04       16.63      1.63 o
  -4  -1  14       17.96       14.77      2.39 o
  -3  -1  14       75.03       69.35      3.96 o
  -2  -1  14      689.27      702.16     18.17 o
  -1  -1  14       12.67       15.75      2.11 o
   0  -1  14       73.85       68.91      4.26 o
   1  -1  14     2106.45     2149.94     22.78 o
   2  -1  14      227.86      233.06      7.40 o
   3  -1  14        0.22        0.37      1.55 o
   4  -1  14      214.29      208.83      9.22 o
   5  -1  14      449.39      435.90     35.65 o
  -5   0  14      134.84      141.26      4.78 o
  -4   0  14       40.84       44.13      2.79 o
  -3   0  14       89.56       91.91      3.74 o
  -2   0  14      262.13      271.01      7.90 o
  -1   0  14      356.54      356.21     13.71 o
   0   0  14      331.60      337.07      9.25 o
   1   0  14      105.89       98.65      5.07 o
   2   0  14      241.00      234.69      6.19 o
   3   0  14      163.36      155.29      6.02 o
   4   0  14      341.83      353.83     12.58 o
   5   0  14        7.51        5.74      1.00 o
  -5   1  14        1.31        1.76      0.85 o
  -4   1  14       41.00       37.07      2.82 o
  -3   1  14        5.22        3.75      0.98 o
  -2   1  14        0.99        1.82      1.24 o
  -1   1  14       21.33       21.02      2.42 o
   0   1  14       44.61       44.20      5.01 o
   1   1  14       44.70       43.16      2.89 o
   2   1  14      255.41      247.04      8.54 o
   3   1  14        0.86        1.43      1.44 o
   4   1  14      219.16      227.93      6.99 o
   5   1  14       35.66       34.79      2.36 o
   6   1  14      100.27      123.02      3.76 o
  -5   2  14        4.87        4.89      1.04 o
  -4   2  14      263.54      270.07      6.01 o
  -3   2  14       45.36       46.17      3.43 o
  -2   2  14       41.21       36.34      2.60 o
  -1   2  14       25.25       27.87      3.07 o
   0   2  14      699.05      714.23     11.12 o
   1   2  14      254.47      250.76      8.57 o
   2   2  14      107.11      104.19      4.41 o
   3   2  14       72.93       73.17      4.44 o
   4   2  14       44.89       45.86      2.84 o
   5   2  14       92.99       97.98      4.60 o
   6   2  14       14.77       12.79      1.27 o
  -5   3  14       83.40       87.18      3.58 o
  -4   3  14      391.35      438.40      7.38 o
  -3   3  14      108.23       96.01      4.81 o
  -2   3  14      169.36      170.82      5.28 o
  -1   3  14       23.06       18.85      2.52 o
   0   3  14        0.51        1.15      1.12 o
   1   3  14       73.42       68.08      4.52 o
   2   3  14     1097.66     1105.65     17.93 o
   3   3  14      607.28      620.90     10.52 o
   4   3  14        2.54        2.90      0.98 o
   5   3  14      166.43      171.98      5.00 o
   6   3  14      459.16      526.19      8.74 o
  -4   4  14       64.00       63.63      2.90 o
  -3   4  14        0.43       -0.04      0.80 o
  -2   4  14      239.86      264.72      8.10 o
  -1   4  14       34.91       39.44      3.38 o
   0   4  14       97.18       95.95      3.66 o
   1   4  14       25.17       18.70      1.78 o
   2   4  14     1298.64     1380.09     19.78 o
   3   4  14        2.83        1.84      1.28 o
   4   4  14       22.82       24.59      2.05 o
   5   4  14      337.20      354.14      6.13 o
   6   4  14      194.87      219.77      4.26 o
  -4   5  14       18.69       18.39      1.69 o
  -3   5  14        6.47        7.46      1.38 o
  -2   5  14      223.80      240.38      7.48 o
  -1   5  14      220.75      204.05      7.26 o
   0   5  14      146.74      141.33      8.18 o
   1   5  14       11.53       11.50      1.34 o
   2   5  14        9.84       15.36      1.84 o
   3   5  14       49.33       54.21      3.88 o
   4   5  14      113.69      127.13      5.66 o
   5   5  14      381.88      433.93      7.81 o
   6   5  14       88.85      108.16      3.44 o
  -3   6  14       61.20       69.89      3.33 o
  -2   6  14       66.58       64.81      3.70 o
  -1   6  14       13.34       10.78      1.76 o
   0   6  14        2.58        4.55      1.45 o
   1   6  14       21.37       29.49      1.93 o
   2   6  14      148.69      137.43      4.70 o
   3   6  14       43.98       52.66      2.89 o
   4   6  14       70.96       63.22      7.58 o
   5   6  14       10.91       15.61      1.57 o
   6   6  14       36.55       42.12      2.58 o
  -2   7  14       92.10       92.91      3.89 o
  -1   7  14       41.28       40.52      2.88 o
   0   7  14      219.56      234.96      8.37 o
   1   7  14       70.55       69.17      4.02 o
   2   7  14       39.58       38.53      2.33 o
   3   7  14      397.21      430.57      7.56 o
   4   7  14      161.73      161.52      5.63 o
   5   7  14        1.92        2.88      0.71 o
  -1   8  14      318.30      334.75      6.79 o
   0   8  14       59.92       50.78      2.55 o
   1   8  14        1.50        1.48      1.02 o
   2   8  14        1.08        3.77      1.17 o
   3   8  14      414.76      465.15      8.74 o
   4   8  14       22.32       25.66      2.05 o
   1   9  14       21.80       22.71      1.84 o
   2   9  14       69.73       90.78      3.61 o
  -2  -3  15        0.55        5.20      1.34 o
  -1  -3  15      331.66      350.60      9.33 o
  -3  -2  15       83.61       90.66      4.92 o
  -2  -2  15      310.68      290.84      9.48 o
  -1  -2  15        8.53        9.65      1.99 o
   0  -2  15       78.87       78.84      5.02 o
   1  -2  15       58.39       65.31      3.15 o
   2  -2  15        6.47        6.58      1.20 o
   3  -2  15        0.05        2.02      1.06 o
  -3  -1  15       26.42       25.77      2.88 o
  -2  -1  15      896.26      901.93     38.21 o
  -1  -1  15      228.79      239.20      9.52 o
   0  -1  15        1.95        3.06      2.22 o
   1  -1  15       27.60       29.25      1.97 o
   2  -1  15       62.04       62.55      3.28 o
   3  -1  15       11.05       11.06      2.31 o
   4  -1  15       18.05       13.83      2.21 o
  -3   0  15      403.68      402.57      9.96 o
  -2   0  15       32.18       29.57      2.62 o
  -1   0  15       40.43       39.84      4.16 o
   0   0  15       14.46       16.55      1.90 o
   1   0  15       53.69       52.74      2.76 o
   2   0  15        2.77        2.92      0.95 o
   3   0  15      181.35      174.04      5.93 o
   4   0  15      364.68      370.06      8.00 o
  -4   1  15       28.61       21.91      2.74 o
  -3   1  15       54.53       52.78      2.96 o
  -2   1  15        0.58        0.93      0.82 o
  -1   1  15       81.82       76.58      3.87 o
   0   1  15      639.81      650.01     16.90 o
   1   1  15       75.32       77.93      3.45 o
   2   1  15      476.94      470.46     13.56 o
   3   1  15        4.88        5.28      1.25 o
   4   1  15       15.33       13.35      2.05 o
   5   1  15        0.14       -0.57      0.94 o
  -4   2  15       14.09       13.70      1.45 o
  -3   2  15       27.73       26.71      3.54 o
  -2   2  15        0.45        1.64      0.78 o
  -1   2  15      418.85      422.33      9.66 o
   0   2  15       42.95       42.45      4.64 o
   1   2  15       68.53       65.17      7.24 o
   2   2  15      317.90      315.65      6.73 o
   3   2  15        2.03        2.94      0.86 o
   4   2  15       11.87       14.95      1.44 o
   5   2  15        4.00        5.10      1.04 o
  -3   3  15       25.25       25.76      1.88 o
  -2   3  15       87.27       89.71      3.34 o
  -1   3  15       98.45      114.11      4.01 o
   0   3  15        8.44        7.71      1.33 o
   1   3  15       47.09       52.70      3.02 o
   2   3  15      189.82      193.13      6.79 o
   3   3  15       78.51       76.25      4.18 o
   4   3  15        4.15        7.05      1.09 o
   5   3  15        0.23        0.50      1.75 o
  -3   4  15       50.28       54.65      2.91 o
  -2   4  15      275.18      284.14      7.25 o
  -1   4  15       59.49       62.46      2.93 o
   0   4  15        6.02        5.30      1.10 o
   1   4  15      549.76      580.98      7.92 o
   2   4  15      194.64      210.48      5.72 o
   3   4  15       73.92       76.09      4.16 o
   4   4  15        5.57       10.09      3.96 o
   5   4  15      391.66      462.46      8.41 o
  -3   5  15       65.77       66.69      4.44 o
  -2   5  15      203.13      231.66      6.15 o
  -1   5  15        0.94        0.96      0.89 o
   0   5  15       30.92       25.81      1.92 o
   1   5  15      390.79      417.08      7.31 o
   2   5  15       71.12       77.10      4.09 o
   3   5  15       14.09       11.26      1.73 o
   4   5  15        1.48        2.45      1.29 o
   5   5  15       22.36       19.70      1.77 o
  -2   6  15       45.56       65.16      4.01 o
  -1   6  15       50.47       54.33      3.08 o
   0   6  15      110.30      106.78      3.57 o
   1   6  15        3.95        4.53      0.79 o
   2   6  15      197.56      187.61      4.65 o
   3   6  15       26.42       30.55      2.45 o
   4   6  15       47.20       49.23      2.92 o
   0   7  15       29.62       26.68      2.84 o
   1   7  15       23.85       19.10      1.81 o
   2   7  15        0.05        0.37      0.57 o
   3   7  15      138.29      131.22      4.37 o
  -1   0  16      288.94      300.58     19.14 o
   0   0  16       34.82       37.49      3.27 o
   1   0  16        2.10        4.27      1.28 o
  -2   1  16      349.76      326.56      9.62 o
  -1   1  16        9.39       11.46      1.52 o
   0   1  16       22.34       21.08      2.09 o
   1   1  16      258.75      245.92      6.06 o
   2   1  16      359.74      393.56     10.22 o
  -2   2  16      228.71      223.31      8.16 o
  -1   2  16        0.02       -0.84      0.84 o
   0   2  16       22.28       22.77      3.17 o
   1   2  16      166.81      178.64      6.61 o
   2   2  16      368.34      372.22      9.55 o
   3   2  16       64.65       67.43      4.74 o
  -2   3  16       12.64       10.07      1.92 o
  -1   3  16        0.94        0.06      1.32 o
   0   3  16       29.68       33.37      3.24 o
   1   3  16      186.61      201.75      7.51 o
   2   3  16        0.05        1.95      0.74 o
   3   3  16       81.13       80.95     11.03 o
  -1   4  16        0.40        1.55      0.76 o
   0   4  16      534.77      519.88      6.84 o
   1   4  16       11.25        9.68      1.13 o
   2   4  16        6.37        8.38      1.87 o
   3   4  16       17.04       21.33      1.89 o
   0   5  16        6.02        5.66      1.60 o
   2   5  16      460.92      524.67     12.54 o
 
